# Supplementary material for: 2-Amino-5-chloro­pyridinium 4-carb­oxy­butano­ate
Source: Acta Crystallogr Sect E Struct Rep Online. 2010 Jul 14;66(Pt 8):o2008–9. doi: 10.1107/S1600536810027091 (PMC3007307; doi:10.1107/S1600536810027091)
Supplement: Supplementary file 2 [file e-66-o2008-Isup2.hkl]

#
# h,k,l, Fc-squared, Fo-squared, sigma(Fo-squared) and status flag
#
data_I
_shelx_title ' h72cm in P2(1)2(1)2(1)  (RT)'
_shelx_refln_list_code          4
_shelx_F_calc_maximum      116.77
_exptl_crystal_F_000       544.00
_reflns_d_resolution_high  0.7073
 
loop_
 _symmetry_equiv_pos_as_xyz
 'x, y, z'
 '-x+1/2, -y, z+1/2'
 '-x, y+1/2, -z+1/2'
 'x+1/2, -y+1/2, -z'
 
_cell_length_a     5.1970
_cell_length_b    14.5086
_cell_length_c    15.9703
_cell_angle_alpha  90.000
_cell_angle_beta   90.000
_cell_angle_gamma  90.000
 
_shelx_F_squared_multiplier     1.000
 
loop_
 _refln_index_h
 _refln_index_k
 _refln_index_l
 _refln_F_squared_calc
 _refln_F_squared_meas
 _refln_F_squared_sigma
 _refln_observed_status
   2   0   0      736.20      723.18     25.17 o
   4   0   0       66.04       84.81      6.66 o
   6   0   0      119.90       96.48     12.56 o
   1   1   0     1056.19      971.94     29.50 o
   3   1   0      143.10      172.69      7.33 o
   4   1   0        1.39       -0.83      2.38 o
   5   1   0        6.52        4.44      2.22 o
   6   1   0       12.82       17.17      3.26 o
   7   1   0        2.06        4.58      3.97 o
   0   2   0      565.01      498.86     14.08 o
   1   2   0     6830.23     6876.44    103.47 o
   2   2   0      274.98      275.23     33.20 o
   3   2   0      122.92      129.54      4.90 o
   4   2   0      146.40      138.29      5.89 o
   5   2   0        7.77        6.20      2.21 o
   6   2   0       20.52       25.38      4.81 o
   7   2   0        1.80        3.84      5.84 o
   1   3   0     5670.34     5628.40     73.22 o
   2   3   0      715.34      740.12     17.84 o
   3   3   0        1.25       -1.03      1.03 o
   4   3   0       29.83       20.09      2.71 o
   5   3   0       41.42       41.26      6.05 o
   6   3   0        0.66        2.06      3.86 o
   7   3   0       13.49       11.00      4.52 o
   0   4   0     5051.81     4536.61     94.87 o
   1   4   0     2500.82     2339.51     36.99 o
   2   4   0      364.82      365.17      6.42 o
   3   4   0      303.31      294.40      9.89 o
   4   4   0        9.06       10.16      2.15 o
   5   4   0      112.12      126.17     10.33 o
   6   4   0       68.65       58.95     11.49 o
   7   4   0        3.75        1.70      4.42 o
   1   5   0      114.38      109.03      3.48 o
   2   5   0      632.49      650.03      8.98 o
   3   5   0       62.20       59.50      6.20 o
   4   5   0       21.96       21.70      2.69 o
   5   5   0       79.36       88.71      8.76 o
   6   5   0        0.62        0.65      3.62 o
   7   5   0        0.43        1.95      4.55 o
   0   6   0      601.79      560.84     19.97 o
   1   6   0      931.60      915.18     19.33 o
   2   6   0       35.08       39.00      2.06 o
   3   6   0       13.01        4.10      5.47 o
   4   6   0        0.10       -1.65      3.16 o
   5   6   0       18.05       38.35      6.38 o
   6   6   0        9.75        7.63      3.86 o
   7   6   0        8.03        8.50      4.55 o
   1   7   0      681.74      661.66     12.90 o
   2   7   0        2.72        3.76      1.07 o
   3   7   0       80.51       77.31      4.87 o
   4   7   0        0.09       -0.90      3.12 o
   5   7   0       82.90       87.46     12.56 o
   6   7   0       10.64       13.11      4.74 o
   0   8   0       80.08       78.33      4.73 o
   1   8   0      198.97      184.47      5.66 o
   2   8   0      260.46      257.65      6.92 o
   3   8   0      247.25      273.84     16.73 o
   4   8   0        1.23        2.44      4.19 o
   5   8   0        0.30       -0.62      3.15 o
   6   8   0        0.15       -1.72      3.60 o
   1   9   0      190.28      185.89      5.92 o
   2   9   0       36.22       38.89      4.33 o
   3   9   0       32.81       37.86      7.64 o
   4   9   0        0.12       -1.00      3.57 o
   5   9   0       27.84       37.09      6.62 o
   6   9   0       10.32       17.23      5.60 o
   0  10   0       53.05       46.21      9.99 o
   1  10   0      175.43      168.56      6.17 o
   2  10   0        5.66        2.18      3.71 o
   3  10   0        4.10        3.18      1.55 o
   4  10   0        1.93        5.99      5.07 o
   5  10   0        2.77        3.58      4.10 o
   6  10   0        3.91        5.90      4.68 o
   1  11   0       48.76       44.48      3.88 o
   2  11   0       97.73       89.56      5.70 o
   3  11   0        1.07       -1.46      1.57 o
   4  11   0        0.77        0.16      4.71 o
   5  11   0       18.41       19.61      5.74 o
   6  11   0        0.01        6.89      5.09 o
   0  12   0      802.35      835.71     29.98 o
   1  12   0        4.39        0.17      1.84 o
   2  12   0       91.07      103.67      6.43 o
   3  12   0       10.53        8.33      2.48 o
   4  12   0        9.84        3.65      5.38 o
   5  12   0        0.08        4.65      4.60 o
   1  13   0       83.94       92.27     14.01 o
   2  13   0       73.75       77.15      8.88 o
   3  13   0        5.01        1.51      2.26 o
   4  13   0        9.00        5.32      4.42 o
   5  13   0        0.03       -2.97      4.05 o
   0  14   0      463.15      468.24     21.43 o
   1  14   0       58.85       71.19      6.37 o
   2  14   0       12.24       10.91      3.14 o
   3  14   0        2.61        1.44      2.07 o
   4  14   0        5.34        2.92      3.94 o
   5  14   0        6.28        2.23      4.74 o
   1  15   0       54.64       51.02      7.72 o
   2  15   0        7.23        9.26      2.73 o
   3  15   0        6.48        6.48      2.55 o
   4  15   0        0.06        5.00      4.41 o
   5  15   0        3.71        8.87      7.63 o
   0  16   0      274.00      290.01     17.46 o
   1  16   0        1.73       -0.76      3.89 o
   2  16   0        4.99        2.55      3.65 o
   3  16   0        1.53        0.47      2.44 o
   4  16   0       14.57        9.53      8.57 o
   1  17   0        0.49        0.40      3.93 o
   2  17   0       53.45       44.28      7.18 o
   3  17   0        4.14        1.80      3.66 o
   4  17   0        0.60        4.39      4.78 o
   0  18   0        0.17       -2.63      4.49 o
   1  18   0       57.34       49.02      8.61 o
   2  18   0        5.74        4.43      4.08 o
   3  18   0        0.24       -3.62      3.62 o
   1  19   0        2.06        7.41      5.15 o
   2  19   0        0.33        0.90      4.39 o
   0  20   0        6.08        8.60      6.13 o
   1  20   0        5.23        1.85      5.66 o
   1   0   1        0.10       -0.15      1.15 o
   2   0   1      221.24      185.39     12.06 o
   3   0   1        4.24        2.54      1.81 o
   4   0   1       23.01       19.17      2.86 o
   5   0   1       17.30       11.04      2.57 o
   6   0   1        7.89        6.42      2.47 o
   7   0   1        0.03        5.94      7.68 o
  -7   1   1        0.38        4.77      4.28 o
  -6   1   1       27.54       33.95      4.10 o
  -5   1   1      169.02      162.24      7.88 o
  -4   1   1        2.04        6.96      2.05 o
  -3   1   1       53.38       57.88      3.93 o
  -1   1   1     1797.62     1727.92     29.59 o
   0   1   1       17.46       14.05      0.91 o
   1   1   1     1832.94     1716.40     63.37 o
   3   1   1       51.96       50.30      4.78 o
   4   1   1        1.56        0.32      1.58 o
   5   1   1      166.09      165.10      7.34 o
   6   1   1       27.45       28.45      3.76 o
   7   1   1        0.39        4.89      4.17 o
  -7   2   1        0.70        3.97      4.28 o
  -6   2   1       26.59       13.12      4.50 o
  -5   2   1       36.32       45.44      4.04 o
  -4   2   1       29.28       24.37      3.10 o
  -3   2   1       48.97       45.59      6.15 o
  -2   2   1      956.83      963.30     28.22 o
  -1   2   1     4433.74     4415.29     79.60 o
   0   2   1      529.58      593.70      9.83 o
   1   2   1     4499.30     4537.47     71.24 o
   2   2   1      921.55      935.55     32.34 o
   3   2   1       45.89       41.49      3.25 o
   4   2   1       30.45       31.70      3.40 o
   5   2   1       35.68       41.03      4.44 o
   6   2   1       26.80       29.68      4.45 o
   7   2   1        0.67       -0.22      4.03 o
  -7   3   1        3.70        6.09      6.49 o
  -6   3   1        0.44       -0.13      3.36 o
  -5   3   1       20.64       23.25      3.06 o
  -4   3   1       59.98       61.01      3.93 o
  -3   3   1      431.33      454.36     13.30 o
  -2   3   1      835.51      867.59     28.02 o
  -1   3   1     8766.04     8541.75    127.61 o
   0   3   1        0.99        0.88      0.51 o
   1   3   1     8677.74     8374.62     99.45 o
   2   3   1      847.77      876.49     19.78 o
   3   3   1      441.22      429.57     14.22 o
   4   3   1       61.63       58.01      5.28 o
   5   3   1       21.31       22.53      3.40 o
   6   3   1        0.39        2.04      3.54 o
   7   3   1        3.72        4.89      4.45 o
  -7   4   1       14.66        3.85      3.90 o
  -6   4   1        5.81        1.75      3.95 o
  -5   4   1        5.07        5.47      3.60 o
  -4   4   1       10.69       13.40      2.14 o
  -3   4   1       64.22       58.54      4.28 o
  -2   4   1     1175.48     1148.06     24.19 o
  -1   4   1     3910.87     3944.37     61.87 o
   0   4   1    13636.12    13681.24    165.37 o
   1   4   1     3975.90     4065.02     61.93 o
   2   4   1     1172.36     1156.09     17.43 o
   3   4   1       63.74       64.05      4.87 o
   4   4   1       10.46       10.77      2.17 o
   5   4   1        4.60        7.76      4.63 o
   6   4   1        5.73        1.34      3.59 o
   7   4   1       14.79       11.77      6.72 o
  -7   5   1        6.13        5.52      4.72 o
  -6   5   1        7.70        9.40      4.64 o
  -5   5   1       10.07       20.10      5.17 o
  -4   5   1       12.15       11.41      2.07 o
  -2   5   1      277.07      276.23      4.53 o
  -1   5   1      334.17      367.94      7.66 o
   0   5   1     4084.98     4018.49     54.90 o
   1   5   1      324.65      357.18      7.58 o
   2   5   1      274.24      281.29      4.81 o
   4   5   1       13.17       15.81      3.26 o
   5   5   1        9.71       10.34      5.37 o
   6   5   1        7.73       11.64      6.28 o
   7   5   1        6.18        8.04      4.43 o
  -7   6   1        0.66        2.46      4.43 o
  -6   6   1        1.19        5.62      4.11 o
  -5   6   1        8.66       17.59      9.86 o
  -4   6   1       54.83       50.77      9.05 o
  -3   6   1       33.23       34.80      3.70 o
  -2   6   1       59.04       68.96      2.91 o
  -1   6   1     1148.36     1072.04     18.92 o
   0   6   1       93.07       81.24      2.58 o
   1   6   1     1126.88     1083.16     16.27 o
   2   6   1       57.12       61.41      2.18 o
   3   6   1       33.32       38.87      4.95 o
   4   6   1       56.13       56.05      9.43 o
   5   6   1        9.11       21.48      7.34 o
   6   6   1        1.23        6.00      4.10 o
   7   6   1        0.65        0.50      4.18 o
  -6   7   1        4.74        4.75      4.46 o
  -5   7   1        5.24        8.84      4.16 o
  -4   7   1        6.85        2.03      2.55 o
  -3   7   1        9.25       10.07      1.82 o
  -2   7   1      191.41      182.50      4.55 o
  -1   7   1      346.82      366.53      8.27 o
   0   7   1      951.63      968.51     15.13 o
   1   7   1      336.66      350.14      7.21 o
   2   7   1      193.89      192.24      4.63 o
   3   7   1        9.86        9.03      3.87 o
   4   7   1        6.59        4.25      3.79 o
   5   7   1        5.31        4.06      5.19 o
   6   7   1        4.83        6.55      4.54 o
  -6   8   1        0.31        2.15      6.09 o
  -5   8   1       27.65       38.06      6.39 o
  -4   8   1       43.32       51.41      6.88 o
  -3   8   1       68.72       61.51      9.16 o
  -2   8   1      284.65      288.83      7.56 o
  -1   8   1     1209.29     1208.80     22.05 o
   0   8   1       96.81       90.90      3.13 o
   1   8   1     1218.44     1250.96     18.94 o
   2   8   1      288.64      281.27      7.37 o
   3   8   1       67.86       69.43      9.75 o
   4   8   1       42.21       46.74      9.35 o
   5   8   1       26.83       23.93      8.11 o
   6   8   1        0.32        2.63      4.22 o
  -6   9   1        1.12       -0.92      4.08 o
  -5   9   1       31.68       21.02      6.74 o
  -4   9   1        8.41        8.28      3.59 o
  -3   9   1       84.56       90.07     11.40 o
  -2   9   1       22.77       27.56      3.75 o
  -1   9   1      354.96      343.05      8.69 o
   0   9   1      148.54      137.95      3.60 o
   1   9   1      365.93      342.07      6.98 o
   2   9   1       21.41       25.65      3.62 o
   3   9   1       83.33       93.87     11.37 o
   4   9   1        7.89        5.38      5.01 o
   5   9   1       31.74       27.66      8.71 o
   6   9   1        1.19        5.14      4.25 o
  -6  10   1        4.77       15.29      5.61 o
  -5  10   1        1.58       -2.55      3.64 o
  -4  10   1        7.30        4.03      3.51 o
  -3  10   1       10.54       19.31      3.86 o
  -2  10   1       47.01       47.56      7.60 o
  -1  10   1       77.59       79.05      4.58 o
   0  10   1       29.15       29.10      1.98 o
   1  10   1       77.58       75.40      4.42 o
   2  10   1       50.65       61.83      8.37 o
   3  10   1       11.51       13.07      2.06 o
   4  10   1        7.38        8.15      5.42 o
   5  10   1        1.60       10.38      6.65 o
   6  10   1        4.77       11.08      5.10 o
  -6  11   1        5.41        4.47      5.04 o
  -5  11   1       21.28       22.21      5.98 o
  -4  11   1       27.66       34.90     11.76 o
  -3  11   1        4.06       -0.24      1.75 o
  -2  11   1       91.26       86.27      6.16 o
  -1  11   1       84.79       76.13      5.18 o
   0  11   1       17.82       21.09      2.63 o
   1  11   1       83.88       90.56      5.08 o
   2  11   1       94.42       89.85      5.62 o
   3  11   1        4.12        0.39      1.66 o
   4  11   1       27.53       27.52      8.02 o
   5  11   1       21.34        8.73      7.15 o
   6  11   1        5.27        7.46      4.86 o
  -5  12   1        2.82        7.30      4.92 o
  -4  12   1       21.38       12.61      4.73 o
  -3  12   1        3.46       -0.15      2.86 o
  -2  12   1       89.50       90.63      5.61 o
  -1  12   1       12.94       16.28      2.39 o
   0  12   1       24.62       21.52      3.59 o
   1  12   1       11.85       14.37      2.57 o
   2  12   1       91.08       94.02      6.07 o
   3  12   1        2.88        3.09      2.06 o
   4  12   1       21.52       20.51      8.04 o
   5  12   1        2.76        0.31      6.65 o
  -5  13   1        1.16        4.25      4.33 o
  -4  13   1        0.26        4.25      4.06 o
  -3  13   1       14.24       11.49      2.67 o
  -2  13   1       19.44       20.71      3.16 o
  -1  13   1       54.01       61.28      4.19 o
   0  13   1      173.81      176.98      8.40 o
   1  13   1       55.99       65.06      6.54 o
   2  13   1       20.41       14.62      4.39 o
   3  13   1       13.99       21.66      4.08 o
   4  13   1        0.25       -2.02      5.13 o
   5  13   1        1.22        1.51      6.81 o
  -5  14   1        0.77        6.96      5.27 o
  -4  14   1        4.62        9.74      4.67 o
  -3  14   1        4.37        4.68      2.35 o
  -2  14   1        6.83        5.30      2.28 o
  -1  14   1       35.67       32.66     10.14 o
   0  14   1      166.69      188.33     12.59 o
   1  14   1       36.39       27.96      7.28 o
   2  14   1        7.40        3.75      5.92 o
   3  14   1        4.79        5.85      2.72 o
   4  14   1        4.90        2.68      6.08 o
   5  14   1        0.75        3.15      4.61 o
  -4  15   1        0.36       -2.00      3.95 o
  -3  15   1       12.44       11.01      2.91 o
  -2  15   1       22.71       22.72      3.69 o
  -1  15   1       43.41       25.00      6.03 o
   0  15   1       67.36       57.24     11.40 o
   1  15   1       43.75       44.10      7.22 o
   2  15   1       22.67       18.57      3.81 o
   3  15   1       12.76       11.75      3.41 o
   4  15   1        0.37       -1.16      4.11 o
  -4  16   1        2.20        2.73      9.13 o
  -3  16   1        2.93        3.06      2.74 o
  -2  16   1        2.77        7.59      4.07 o
  -1  16   1       55.01       41.25      7.40 o
   0  16   1      163.55      177.45      9.54 o
   1  16   1       56.04       32.99      6.94 o
   2  16   1        2.67        4.09      3.81 o
   3  16   1        2.79        2.10      2.57 o
   4  16   1        2.12        2.46      4.35 o
  -4  17   1        1.14        2.30      5.21 o
  -3  17   1        0.62       -2.17      3.41 o
  -2  17   1        3.95        8.46      4.49 o
  -1  17   1       24.03       20.72      6.11 o
   0  17   1       32.47       38.79      5.59 o
   1  17   1       23.55       20.93      6.00 o
   2  17   1        4.24        4.45      4.05 o
   3  17   1        0.68        2.71      3.65 o
   4  17   1        1.17        3.32      4.83 o
  -3  18   1        0.13        1.55      4.07 o
  -2  18   1        5.61        1.39      3.79 o
  -1  18   1        5.63        5.79      5.01 o
   0  18   1       45.22       41.66      6.17 o
   1  18   1        5.89        4.83      4.67 o
   2  18   1        5.48        5.07      4.25 o
   3  18   1        0.13       -0.95      3.74 o
  -2  19   1        2.07       -0.94      4.44 o
  -1  19   1       14.72        8.16      5.82 o
   0  19   1        0.03        0.76      3.82 o
   1  19   1       14.36       20.55      6.29 o
   2  19   1        2.10        4.29      4.66 o
  -1  20   1       14.46       15.43      6.46 o
   0  20   1       14.61       16.18      5.48 o
   1  20   1       14.74       16.85      6.79 o
   1   0   2     2088.16     1960.75     24.33 o
   2   0   2      113.11       79.14      5.84 o
   3   0   2      100.37      100.92      4.60 o
   4   0   2        0.23        0.23      1.61 o
   5   0   2        0.02       -0.26      2.03 o
   6   0   2        0.03        1.81      2.30 o
   7   0   2        2.36        4.72      4.96 o
  -7   1   2        2.47        3.95     10.09 o
  -6   1   2        9.30        3.53      2.77 o
  -5   1   2        6.69        6.08      2.85 o
  -4   1   2       66.87       58.62      4.68 o
  -3   1   2      962.98      949.80     19.72 o
  -2   1   2      715.74      698.96     17.20 o
  -1   1   2     1490.40     1376.15     19.14 o
   0   1   2       45.19       46.01      1.42 o
   1   1   2     1456.16     1375.59     19.08 o
   2   1   2      726.68      676.10     16.77 o
   3   1   2      969.08      955.88     19.57 o
   4   1   2       67.64       68.16      4.86 o
   5   1   2        6.46        7.66      3.80 o
   6   1   2        9.28        9.17      3.22 o
   7   1   2        2.43        6.59      4.38 o
  -7   2   2        0.28        0.88      7.87 o
  -6   2   2       30.98       30.15      4.42 o
  -5   2   2      106.77      114.36      5.96 o
  -4   2   2       12.31       10.85      2.47 o
  -3   2   2       16.81       20.12      2.56 o
  -2   2   2     1317.73     1320.91     25.99 o
  -1   2   2     7046.37     6647.48    219.95 o
   0   2   2     3869.45     3646.17     49.16 o
   1   2   2     7041.35     6861.73     81.55 o
   2   2   2     1315.54     1292.30     24.02 o
   3   2   2       16.08       16.19      2.21 o
   4   2   2       12.00       11.10      2.35 o
   5   2   2      107.16      110.96      6.90 o
   6   2   2       31.32       32.27     11.43 o
   7   2   2        0.29        3.56      4.06 o
  -7   3   2        4.92       12.17      4.74 o
  -6   3   2        9.95       18.39      4.82 o
  -5   3   2       76.35       85.06      5.34 o
  -4   3   2      111.56      122.40      5.73 o
  -3   3   2       33.82       35.44      3.20 o
  -2   3   2      394.68      312.53     15.70 o
  -1   3   2     1523.02     1553.60     21.90 o
   0   3   2      996.99     1062.48     15.31 o
   1   3   2     1486.85     1509.48     19.54 o
   2   3   2      384.65      391.91      6.13 o
   3   3   2       31.79       28.74      2.74 o
   4   3   2      109.73      113.37      5.57 o
   5   3   2       75.88       89.24      6.12 o
   6   3   2        9.94       10.12      4.80 o
   7   3   2        4.98        4.09      4.07 o
  -7   4   2        3.61        6.60      4.84 o
  -6   4   2        0.68        1.32      3.58 o
  -5   4   2       15.51       10.02      4.21 o
  -4   4   2      102.41       98.59      7.27 o
  -3   4   2      463.59      444.56     15.31 o
  -2   4   2      391.40      379.60      8.27 o
  -1   4   2     4037.71     4051.59     49.22 o
   0   4   2      348.37      327.53      5.19 o
   1   4   2     4055.52     4113.88     55.64 o
   2   4   2      390.38      380.64      6.90 o
   3   4   2      462.55      475.16     13.81 o
   4   4   2       98.43       97.61      5.06 o
   5   4   2       15.44       14.01      6.29 o
   6   4   2        0.65       -0.96      4.49 o
   7   4   2        3.64        5.13      4.28 o
  -7   5   2        0.88        2.58      4.69 o
  -6   5   2       25.85       16.63      4.97 o
  -5   5   2       38.08       36.71      6.00 o
  -4   5   2       49.39       66.53      6.90 o
  -2   5   2      656.47      676.39     11.34 o
  -1   5   2     1517.75     1488.02     24.53 o
   0   5   2      300.68      301.69      5.04 o
   1   5   2     1496.59     1454.87     21.33 o
   2   5   2      645.17      664.12      9.76 o
   4   5   2       49.70       60.73      5.72 o
   5   5   2       38.51       29.90      7.60 o
   6   5   2       25.78       24.51      7.95 o
   7   5   2        0.88       -0.71      4.60 o
  -6   6   2       15.98       19.53      5.15 o
  -5   6   2        8.20        3.67      5.23 o
  -4   6   2       78.45       79.25     11.16 o
  -3   6   2       82.90       75.15     12.56 o
  -2   6   2      710.10      756.40     11.11 o
  -1   6   2      142.47      143.15      7.72 o
   0   6   2      660.12      656.82      9.62 o
   1   6   2      145.21      148.76      3.70 o
   2   6   2      682.64      757.82     10.84 o
   3   6   2       80.84       75.18      4.00 o
   4   6   2       78.82       84.24     11.15 o
   5   6   2        8.25        8.22      5.14 o
   6   6   2       16.20       11.93      6.69 o
  -6   7   2        2.13        1.78      3.93 o
  -5   7   2       22.00       11.93      4.74 o
  -4   7   2      137.11      124.71      9.80 o
  -3   7   2        9.85        9.78      2.83 o
  -2   7   2       99.54      102.33      3.83 o
  -1   7   2     1139.11     1138.89     17.91 o
   0   7   2       26.97       30.18      1.81 o
   1   7   2     1151.72     1132.23     17.46 o
   2   7   2       95.89       96.11      2.87 o
   3   7   2       10.03       11.36      2.07 o
   4   7   2      138.01      125.51     13.88 o
   5   7   2       21.54        6.18      5.33 o
   6   7   2        2.01        1.63      5.35 o
  -6   8   2        2.68        6.67      4.75 o
  -5   8   2        6.19        1.56      3.48 o
  -4   8   2       86.88       80.40      8.02 o
  -3   8   2       67.17       79.55      7.27 o
  -2   8   2      309.15      305.72      9.04 o
  -1   8   2      316.07      314.73      6.95 o
   0   8   2       69.44       69.34      2.64 o
   1   8   2      315.93      311.08      6.49 o
   2   8   2      312.91      305.61     10.34 o
   3   8   2       68.77       82.11     10.42 o
   4   8   2       86.98       68.32     11.09 o
   5   8   2        6.00       -1.52      4.79 o
   6   8   2        2.69        7.35      6.16 o
  -6   9   2       22.22       26.77      6.29 o
  -5   9   2        2.48        4.84      3.99 o
  -4   9   2       12.30        7.97      5.13 o
  -3   9   2        1.40        2.21      1.25 o
  -2   9   2       26.69       35.70      4.57 o
  -1   9   2       62.92       68.71      4.41 o
   0   9   2     1497.16     1459.98     20.10 o
   1   9   2       63.25       63.55      2.94 o
   2   9   2       28.28       34.16      6.36 o
   3   9   2        1.83        2.27      3.67 o
   4   9   2       12.32       14.69      5.75 o
   5   9   2        2.53       -3.94      4.50 o
   6   9   2       22.17       23.78      5.88 o
  -6  10   2        1.88        4.27      4.62 o
  -5  10   2        1.47        6.65      4.53 o
  -4  10   2       23.96       14.60      5.82 o
  -3  10   2        6.21        7.88      2.36 o
  -2  10   2       84.38       79.15      4.88 o
  -1  10   2      307.71      310.70      7.82 o
   0  10   2        0.25        0.54      1.19 o
   1  10   2      301.68      305.89      8.35 o
   2  10   2       89.73       74.79      7.76 o
   3  10   2        6.40       -0.75      3.85 o
   4  10   2       24.22       24.94      7.38 o
   5  10   2        1.43        1.46      5.72 o
   6  10   2        1.81        0.46      4.30 o
  -6  11   2        0.88        0.75      4.76 o
  -5  11   2        3.92        6.55      4.63 o
  -4  11   2       61.19       59.89      7.89 o
  -3  11   2       56.76       60.42      4.17 o
  -2  11   2       33.51       40.34      3.74 o
  -1  11   2      211.49      228.18      6.40 o
   0  11   2      248.86      281.76      6.75 o
   1  11   2      217.75      236.35     13.42 o
   2  11   2       34.24       36.07      4.93 o
   3  11   2       55.74       60.96      6.70 o
   4  11   2       61.59       71.53     11.80 o
   5  11   2        3.91       16.41      7.78 o
   6  11   2        0.90        2.88      4.59 o
  -5  12   2       10.57       10.23      5.31 o
  -4  12   2        2.96        1.59      4.08 o
  -3  12   2       30.32       26.06      3.13 o
  -2  12   2       79.98       85.63      5.47 o
  -1  12   2      582.44      593.07     14.23 o
   0  12   2        5.33        6.40      2.17 o
   1  12   2      574.88      591.89     13.73 o
   2  12   2       79.06       82.08      6.22 o
   3  12   2       30.10       32.80      3.69 o
   4  12   2        2.99        2.62      5.60 o
   5  12   2       10.85        9.19      7.30 o
  -5  13   2        1.44        9.88      5.53 o
  -4  13   2        5.16       -0.16      3.89 o
  -3  13   2       16.36       18.49      4.44 o
  -2  13   2       31.79       40.13      7.23 o
  -1  13   2      149.87      153.77      9.15 o
   0  13   2       18.98       26.23      4.14 o
   1  13   2      151.81      155.82      6.32 o
   2  13   2       31.90       38.15      7.45 o
   3  13   2       15.66       18.89      3.71 o
   4  13   2        5.11        3.29      6.28 o
   5  13   2        1.48        2.81      5.95 o
  -5  14   2        3.16        4.31      4.96 o
  -4  14   2        4.29        2.68      4.22 o
  -3  14   2       23.59       25.04      3.53 o
  -2  14   2        8.96        4.46      2.52 o
  -1  14   2       42.19       42.76      5.18 o
   0  14   2        7.56       13.41      3.52 o
   1  14   2       42.04       49.24     10.39 o
   2  14   2        9.10        3.27      2.58 o
   3  14   2       23.96       19.62      3.55 o
   4  14   2        4.16       -2.13      5.45 o
   5  14   2        3.16        2.64      4.32 o
  -4  15   2        6.08        7.13      4.77 o
  -3  15   2       13.60       13.76      5.96 o
  -2  15   2        4.98        2.39      2.31 o
  -1  15   2        4.01        9.93      4.73 o
   0  15   2        0.07       -2.39      2.39 o
   1  15   2        4.13        6.13      4.07 o
   2  15   2        5.17        3.38      2.65 o
   3  15   2       13.39       14.14      3.52 o
   4  15   2        5.91        0.70      6.14 o
  -4  16   2        1.44        5.01      4.57 o
  -3  16   2        3.86        4.01      2.68 o
  -2  16   2       19.87       25.45      5.80 o
  -1  16   2       55.32       40.74      7.47 o
   0  16   2       20.72       26.10      6.81 o
   1  16   2       53.82       52.46      8.11 o
   2  16   2       19.22       21.33      5.44 o
   3  16   2        4.00        4.35      3.91 o
   4  16   2        1.54        6.53      7.11 o
  -4  17   2        1.27        0.80      5.44 o
  -3  17   2        3.11        6.43      4.10 o
  -2  17   2        0.57        0.77      3.63 o
  -1  17   2        5.00        2.33      4.50 o
   0  17   2       41.38       45.86      6.07 o
   1  17   2        4.70       10.67      5.01 o
   2  17   2        0.49       -0.86      3.59 o
   3  17   2        2.95       -2.84      3.30 o
   4  17   2        1.23        1.08      4.72 o
  -3  18   2        8.46        7.22      4.44 o
  -2  18   2        5.05        6.78      4.58 o
  -1  18   2       19.35       27.17      6.94 o
   0  18   2        0.10        5.55      3.73 o
   1  18   2       19.37       15.80      6.10 o
   2  18   2        4.82        5.24      4.29 o
   3  18   2        8.41        7.82      4.41 o
  -2  19   2        8.22        7.04      4.80 o
  -1  19   2        2.42       -4.18      4.18 o
   0  19   2        0.32       -1.98      3.52 o
   1  19   2        2.36        4.49      5.02 o
   2  19   2        8.04        4.41      4.61 o
  -1  20   2        3.42        2.17      5.04 o
   0  20   2        0.37       -0.40      4.09 o
   1  20   2        3.48       10.58      6.18 o
   1   0   3     4090.56     3934.76     53.25 o
   2   0   3       51.85       50.34      3.85 o
   3   0   3     1762.20     1704.12     32.15 o
   4   0   3       24.44       28.84      3.37 o
   5   0   3        6.24       -1.84      2.07 o
   6   0   3        6.19        4.13      3.30 o
   7   0   3        0.04        4.25      9.71 o
  -7   1   3        3.44       10.03      6.09 o
  -6   1   3       12.19        8.12      2.87 o
  -5   1   3       65.69       66.51      5.67 o
  -4   1   3      226.09      206.06      7.60 o
  -3   1   3     1084.07     1078.48     21.92 o
  -2   1   3       87.96      103.99      4.93 o
  -1   1   3     1145.30     1130.53     23.31 o
   0   1   3      127.77      117.31      3.37 o
   1   1   3     1191.65     1185.49     16.57 o
   2   1   3       90.40       96.08      3.79 o
   3   1   3     1087.80     1072.39     21.66 o
   4   1   3      231.10      214.17      7.61 o
   5   1   3       66.52       61.28      7.39 o
   6   1   3       12.22        8.27      3.32 o
   7   1   3        3.50        5.59      5.30 o
  -7   2   3       13.21       18.10      4.86 o
  -6   2   3        1.27       -0.47      2.55 o
  -5   2   3       35.11       35.30      4.98 o
  -4   2   3       22.94       18.62      2.98 o
  -3   2   3      123.86      111.63      5.00 o
  -2   2   3      300.18      322.04     10.35 o
  -1   2   3     2490.74     2491.20     45.43 o
   0   2   3     1154.01     1168.18     16.81 o
   1   2   3     2493.59     2482.34     31.06 o
   2   2   3      302.26      331.45      5.09 o
   3   2   3      123.10      124.84      4.98 o
   4   2   3       22.46       21.38      2.94 o
   5   2   3       35.50       37.85      5.20 o
   6   2   3        1.33        3.92      5.16 o
   7   2   3       13.18       13.22      4.62 o
  -7   3   3        0.91        0.96      5.05 o
  -6   3   3       12.46       11.60      4.29 o
  -5   3   3       45.06       58.87      5.41 o
  -4   3   3       61.46       56.96      4.78 o
  -3   3   3      121.18      119.79      6.74 o
  -2   3   3      484.20      467.57     19.50 o
  -1   3   3     1396.69     1379.76     17.93 o
   0   3   3     1314.81     1389.92     19.87 o
   1   3   3     1428.04     1428.74     18.33 o
   2   3   3      468.49      472.43     10.46 o
   3   3   3      118.62      125.55      4.95 o
   4   3   3       62.60       66.93      4.78 o
   5   3   3       45.75       59.05      5.10 o
   6   3   3       12.55        8.71      5.72 o
   7   3   3        0.86        0.91      4.45 o
  -7   4   3        2.91        5.07      4.54 o
  -6   4   3       15.18        9.49      4.20 o
  -5   4   3       19.91       19.42      4.85 o
  -4   4   3       25.86       24.68      4.67 o
  -3   4   3        7.85       11.04      4.67 o
  -2   4   3      389.38      395.05      8.46 o
  -1   4   3       94.63       89.65      2.67 o
   0   4   3     7588.30     7090.42     95.54 o
   1   4   3       92.90       87.36      2.34 o
   2   4   3      398.43      410.09      7.45 o
   3   4   3        8.74        5.36      2.88 o
   4   4   3       27.15       25.89      3.32 o
   5   4   3       19.40       16.78      4.09 o
   6   4   3       15.25       11.24      6.47 o
   7   4   3        2.88        4.58      4.69 o
  -7   5   3        3.45        5.86      4.26 o
  -6   5   3        2.65        2.65      3.65 o
  -5   5   3        4.21        3.70      3.60 o
  -4   5   3       53.57       52.79      6.27 o
  -2   5   3     1601.25     1569.41     20.65 o
  -1   5   3      116.08      119.43      3.91 o
   0   5   3      385.12      378.12      7.04 o
   1   5   3      110.23      115.44      2.80 o
   2   5   3     1601.32     1597.56     21.05 o
   3   5   3       48.75       41.51      3.71 o
   4   5   3       56.50       56.12      5.63 o
   5   5   3        4.45        2.23      4.71 o
   6   5   3        2.62        3.85      5.52 o
   7   5   3        3.41        0.62      4.65 o
  -6   6   3       20.55       11.89      7.30 o
  -5   6   3       16.33       19.39      5.00 o
  -4   6   3       74.39       76.59      7.64 o
  -3   6   3      182.17      186.12     12.82 o
  -2   6   3      643.35      635.25      9.79 o
  -1   6   3      620.48      661.86     11.42 o
   0   6   3     2127.33     2040.89     29.33 o
   1   6   3      624.17      671.61      9.80 o
   2   6   3      654.09      635.77      8.60 o
   3   6   3      182.32      184.84      9.19 o
   4   6   3       72.82       83.86     11.24 o
   5   6   3       16.00       24.91      7.41 o
   6   6   3       21.02       38.75      9.74 o
  -6   7   3        3.05        4.01      4.27 o
  -5   7   3        8.81        9.40      4.13 o
  -4   7   3       87.97       84.21      8.12 o
  -3   7   3        9.42       10.81      2.24 o
  -2   7   3      937.12      945.72     13.82 o
  -1   7   3      135.69      129.04      3.96 o
   0   7   3      458.55      467.63      8.64 o
   1   7   3      134.13      119.72      3.62 o
   2   7   3      939.65      947.66     13.47 o
   3   7   3        9.52        5.33      4.37 o
   4   7   3       86.84       67.25     10.28 o
   5   7   3        8.67        6.24      5.51 o
   6   7   3        3.07        5.35      6.30 o
  -6   8   3        5.17        7.72      4.63 o
  -5   8   3       29.66       30.71      7.00 o
  -4   8   3        5.29        1.81      2.91 o
  -3   8   3       72.48       65.41      8.29 o
  -2   8   3       30.07       24.45      2.93 o
  -1   8   3      381.39      380.77      8.03 o
   0   8   3     4551.14     4707.87     58.87 o
   1   8   3      382.80      378.98      7.58 o
   2   8   3       27.66       22.88      1.99 o
   3   8   3       70.45       68.57      9.77 o
   4   8   3        5.28       -0.15      3.92 o
   5   8   3       30.24       35.16      8.66 o
   6   8   3        5.03        7.01      6.44 o
  -6   9   3        1.46        5.29      4.52 o
  -5   9   3        2.45        0.88      3.74 o
  -4   9   3       30.70       37.33      7.18 o
  -3   9   3       72.34       61.68      3.39 o
  -1   9   3      226.50      232.67      6.00 o
   0   9   3        0.07       -0.90      0.90 o
   1   9   3      217.63      211.13      5.43 o
   3   9   3       73.31       66.20      9.68 o
   4   9   3       31.86       17.13      6.49 o
   5   9   3        2.64        2.60      5.17 o
   6   9   3        1.41        7.81      6.24 o
  -6  10   3        1.14        2.01      4.51 o
  -5  10   3        9.01       21.84      7.65 o
  -4  10   3       16.98       16.07      9.17 o
  -3  10   3       88.51       74.90      4.10 o
  -2  10   3      105.78      113.05      5.54 o
  -1  10   3      182.81      166.35      5.33 o
   0  10   3      247.60      256.94      6.23 o
   1  10   3      186.12      193.84      5.16 o
   2  10   3      102.33      105.65      5.98 o
   3  10   3       88.87       73.19     10.54 o
   4  10   3       16.53       19.19      6.88 o
   5  10   3        8.89       13.04      6.72 o
   6  10   3        1.08       -0.98      5.75 o
  -6  11   3        2.03        3.00      4.49 o
  -5  11   3        7.85       12.26      4.85 o
  -4  11   3       38.76       29.33      5.97 o
  -3  11   3        2.39        2.75      1.71 o
  -2  11   3       76.47       81.59      5.41 o
  -1  11   3      118.33      119.84      4.82 o
   0  11   3        0.05        0.17      1.05 o
   1  11   3      122.33      132.56      5.31 o
   2  11   3       76.50       76.09      5.76 o
   3  11   3        2.43       -1.56      3.64 o
   4  11   3       38.02       39.02      8.96 o
   5  11   3        7.67       11.68      6.50 o
   6  11   3        2.04        1.73      6.75 o
  -5  12   3       13.89       12.83      5.09 o
  -4  12   3       11.43        8.43      6.21 o
  -3  12   3        7.90        9.05      2.34 o
  -2  12   3        2.16        6.03      2.17 o
  -1  12   3      230.10      231.60      6.76 o
   0  12   3        0.09        1.02      1.78 o
   1  12   3      226.69      232.40      7.97 o
   2  12   3        2.54        4.59      4.17 o
   3  12   3        9.02        9.34      2.52 o
   4  12   3       11.62       15.79      6.56 o
   5  12   3       14.03       12.41      7.75 o
  -5  13   3        0.01        1.65      4.31 o
  -4  13   3        1.55        2.96      3.83 o
  -3  13   3       33.65       35.17      3.71 o
  -2  13   3       19.25       26.10      3.90 o
  -1  13   3       26.61       32.04      3.13 o
   0  13   3      103.72       92.11      7.00 o
   1  13   3       23.87       28.80      4.74 o
   2  13   3       19.28       19.10      3.48 o
   3  13   3       33.57       32.25      3.95 o
   4  13   3        1.44       -0.35      5.28 o
   5  13   3        0.03       10.42      7.21 o
  -5  14   3        0.16        2.55      5.71 o
  -4  14   3        3.90        4.31      4.36 o
  -3  14   3       38.62       39.42      4.55 o
  -2  14   3       20.07       15.20      3.08 o
  -1  14   3       43.09       39.53      4.71 o
   0  14   3       13.13        7.95      3.22 o
   1  14   3       43.38       45.59      5.34 o
   2  14   3       20.76       17.05      3.57 o
   3  14   3       38.62       42.19     10.14 o
   4  14   3        3.88       -0.41      5.50 o
   5  14   3        0.16       11.36      7.75 o
  -4  15   3        8.11        7.76      4.79 o
  -3  15   3       19.36       19.21      3.35 o
  -2  15   3        3.46        0.09      2.88 o
  -1  15   3        8.50       16.67      5.13 o
   0  15   3       21.84       21.30      4.36 o
   1  15   3        8.13        9.62      4.25 o
   2  15   3        3.44        5.49      2.58 o
   3  15   3       19.58       24.04      3.96 o
   4  15   3        8.44        6.38      6.48 o
  -4  16   3        0.41        1.72      4.45 o
  -3  16   3        7.44        8.42      2.91 o
  -2  16   3        3.50        0.28      3.69 o
  -1  16   3       23.72       26.90      6.22 o
   0  16   3       15.36       13.13      7.20 o
   1  16   3       23.35       21.75      5.86 o
   2  16   3        3.77        1.61      3.34 o
   3  16   3        7.29        7.95      3.37 o
   4  16   3        0.39        1.61      6.14 o
  -3  17   3        5.02        6.57      3.56 o
  -2  17   3        0.98       -1.50      3.47 o
  -1  17   3       15.13       18.99      5.95 o
   0  17   3        0.02       -0.07      3.12 o
   1  17   3       15.45       12.49      5.24 o
   2  17   3        1.17        0.38      3.77 o
   3  17   3        5.02        0.47      3.52 o
  -3  18   3        2.41        3.70      4.24 o
  -2  18   3        3.07        2.16      4.31 o
  -1  18   3       10.24        9.24      5.64 o
   0  18   3        0.17       -0.10      3.42 o
   1  18   3       10.20       14.59      5.86 o
   2  18   3        3.24        1.84      4.31 o
   3  18   3        2.50        2.37      4.04 o
  -2  19   3        4.27        7.13      4.96 o
  -1  19   3        1.39       -0.83      5.27 o
   0  19   3        9.89        5.32      4.63 o
   1  19   3        1.36        3.26      4.98 o
  -1  20   3        3.78        3.42      5.13 o
   0  20   3        4.51        7.28      4.65 o
   0   0   4     8054.89     7565.43    190.44 o
   1   0   4       40.34       40.37      1.56 o
   2   0   4      316.73      354.53      5.86 o
   3   0   4       79.80       87.91      4.97 o
   4   0   4      288.20      293.84      9.42 o
   5   0   4        6.08        4.90      2.94 o
   6   0   4        0.00        3.00      3.68 o
   7   0   4        1.12       10.84      6.12 o
  -7   1   4        2.51        9.63      8.56 o
  -6   1   4        4.13        7.14      3.18 o
  -5   1   4      185.30      179.22      7.95 o
  -4   1   4       34.99       35.25      3.81 o
  -3   1   4       33.05       26.99      3.00 o
  -2   1   4      613.54      584.72     11.02 o
  -1   1   4      304.84      282.66      5.08 o
   0   1   4       64.72       57.21      4.41 o
   1   1   4      315.17      287.37      4.68 o
   2   1   4      608.16      577.32      9.14 o
   3   1   4       30.00       25.23      2.98 o
   4   1   4       33.33       37.90      3.89 o
   5   1   4      184.45      172.92      7.72 o
   6   1   4        3.95        3.40      3.57 o
   7   1   4        2.50        1.64      4.41 o
  -7   2   4        0.71        5.00      5.76 o
  -6   2   4        9.88        2.51      3.61 o
  -5   2   4       27.62       23.83      4.91 o
  -4   2   4       35.41       38.05      4.02 o
  -3   2   4      214.73      220.91      9.82 o
  -2   2   4      464.10      474.97      7.59 o
  -1   2   4      726.91      679.88     11.41 o
   0   2   4       16.35       16.82      2.34 o
   1   2   4      701.14      667.69     10.61 o
   2   2   4      456.12      460.68      7.60 o
   3   2   4      208.69      223.78      7.13 o
   4   2   4       36.63       39.56      4.45 o
   5   2   4       27.09       26.72      3.96 o
   6   2   4       10.17        7.37      3.79 o
   7   2   4        0.68       -2.70      5.63 o
  -7   3   4        2.45        0.54      4.29 o
  -6   3   4       10.93        6.70      7.13 o
  -5   3   4       12.28       11.56      4.03 o
  -4   3   4      147.33      133.93      8.78 o
  -3   3   4      301.28      300.39     11.22 o
  -2   3   4      318.08      326.72      6.35 o
  -1   3   4       60.97       55.79      2.75 o
   0   3   4      525.58      544.23      9.05 o
   1   3   4       56.56       56.51      2.30 o
   2   3   4      305.12      319.52      8.59 o
   3   3   4      302.92      292.08      8.40 o
   4   3   4      145.83      134.12      6.13 o
   5   3   4       12.48       18.76      3.38 o
   6   3   4       10.76        7.82      6.03 o
   7   3   4        2.42       -0.15      5.90 o
  -7   4   4        0.67        3.49      4.36 o
  -6   4   4        0.82        0.26      7.37 o
  -5   4   4       27.35       20.16      4.77 o
  -4   4   4       16.03        9.38      3.37 o
  -2   4   4      321.94      329.80      5.25 o
  -1   4   4      258.09      239.21      9.02 o
   0   4   4      491.31      466.80      8.36 o
   1   4   4      260.68      247.01      4.58 o
   2   4   4      328.68      332.51      6.69 o
   4   4   4       16.52       16.50      2.94 o
   5   4   4       26.84       25.88      4.76 o
   6   4   4        0.80       -3.90      4.37 o
   7   4   4        0.63        4.43      4.59 o
  -7   5   4        0.12        4.56      5.16 o
  -6   5   4        8.69       10.57      5.25 o
  -5   5   4       13.15       11.53      4.26 o
  -4   5   4      119.50      113.11      9.22 o
  -2   5   4      624.75      639.28      9.66 o
  -1   5   4     1145.88     1164.80     18.13 o
   0   5   4      861.13      842.47     13.36 o
   1   5   4     1182.16     1182.03     16.05 o
   2   5   4      618.17      637.19      9.80 o
   3   5   4       53.81       35.24     20.16 o
   4   5   4      119.25      122.87      8.11 o
   5   5   4       12.75       18.72      6.75 o
   6   5   4        8.80        8.78      6.43 o
   7   5   4        0.11       -0.81      6.14 o
  -6   6   4        1.48        1.24      3.79 o
  -5   6   4       17.36       25.12      5.38 o
  -4   6   4       81.40       73.94      8.62 o
  -3   6   4      189.38      206.74     13.74 o
  -2   6   4      391.11      380.28      9.04 o
  -1   6   4       43.84       42.85      2.88 o
   0   6   4       50.56       48.15      2.98 o
   1   6   4       48.98       55.62      2.37 o
   2   6   4      397.14      392.56      6.81 o
   3   6   4      190.49      198.98      4.79 o
   4   6   4       82.36       82.34     10.85 o
   5   6   4       17.53       17.53      7.34 o
   6   6   4        1.52        5.22      5.55 o
  -6   7   4        4.16        7.61      4.40 o
  -5   7   4       14.39       28.99      6.10 o
  -4   7   4       12.46        7.02      3.30 o
  -3   7   4       53.92       54.31      4.09 o
  -2   7   4       30.42       29.55      2.05 o
  -1   7   4      223.83      221.43      5.59 o
   0   7   4     1256.67     1362.55     20.80 o
   1   7   4      229.95      232.62      4.73 o
   2   7   4       28.61       30.34      2.32 o
   3   7   4       54.89       52.15      7.87 o
   4   7   4       12.88       25.99      6.81 o
   5   7   4       14.16       12.95      5.92 o
   6   7   4        3.98       -3.92      5.00 o
  -6   8   4        6.31        2.72      4.20 o
  -5   8   4        1.54       -0.96      3.51 o
  -4   8   4        9.38       12.48      4.07 o
  -3   8   4       32.55       32.85      1.83 o
  -2   8   4       78.76       89.71      8.77 o
  -1   8   4       13.97       14.24      1.82 o
   0   8   4      827.29      839.10     14.08 o
   1   8   4       11.75       13.00      1.47 o
   2   8   4       77.58       85.81      4.59 o
   3   8   4       31.33       21.29      6.10 o
   4   8   4        8.84        4.62      4.64 o
   5   8   4        1.57       -3.75      4.06 o
   6   8   4        6.21       10.84      6.82 o
  -6   9   4        9.22       11.53      4.92 o
  -5   9   4        6.28        3.24      5.73 o
  -4   9   4       22.30       23.90      5.03 o
  -3   9   4      115.41      119.44      4.96 o
  -1   9   4      328.06      325.53      7.51 o
   0   9   4        3.33        3.15      1.48 o
   1   9   4      316.39      313.14      7.97 o
   3   9   4      117.45      122.57     12.75 o
   4   9   4       21.43        8.98      5.12 o
   5   9   4        6.55        4.95      5.62 o
   6   9   4        9.39        6.15      6.98 o
  -6  10   4        0.44        9.01      5.25 o
  -5  10   4        6.10        4.73      4.16 o
  -4  10   4       30.84       31.13      8.68 o
  -3  10   4      147.15      150.32      5.98 o
  -2  10   4      110.72      114.45      5.50 o
  -1  10   4       56.40       54.39      3.52 o
   0  10   4      137.80      123.05     10.24 o
   1  10   4       57.81       54.06      3.18 o
   2  10   4      108.50      118.46      5.96 o
   3  10   4      148.24      132.66     13.91 o
   4  10   4       31.47       36.67      4.14 o
   5  10   4        6.22        7.09      6.04 o
   6  10   4        0.48        1.98      6.93 o
  -6  11   4        1.21        4.24      4.72 o
  -5  11   4       18.80       22.56      6.26 o
  -4  11   4        1.56        5.46      3.88 o
  -3  11   4       25.77       26.28      3.05 o
  -2  11   4       84.85       86.96      5.67 o
  -1  11   4       38.93       33.48      4.05 o
   0  11   4      139.36      147.69      5.97 o
   1  11   4       37.21       34.76      3.35 o
   2  11   4       88.11       86.62      6.68 o
   3  11   4       25.46       29.37      7.25 o
   4  11   4        1.67        5.33      4.81 o
   5  11   4       18.67       18.82      7.77 o
   6  11   4        1.25       -3.50      5.91 o
  -5  12   4        7.28        5.93      4.46 o
  -4  12   4        1.70        2.63      3.75 o
  -3  12   4        6.18        3.34      2.02 o
  -2  12   4        0.17       -0.05      1.77 o
  -1  12   4       68.72       63.78      4.02 o
   0  12   4      152.39      145.17      8.04 o
   1  12   4       72.11       64.50      4.61 o
   2  12   4        0.22        1.41      2.87 o
   3  12   4        6.34        1.64      4.24 o
   4  12   4        1.86       -1.61      4.50 o
   5  12   4        7.09       15.89      7.77 o
  -5  13   4        9.31       14.37      5.65 o
  -4  13   4       11.31       19.09      8.20 o
  -3  13   4       46.64       45.21      4.26 o
  -2  13   4      107.63      102.01      8.85 o
  -1  13   4       51.89       51.18      6.06 o
   0  13   4       25.64       25.96      4.16 o
   1  13   4       50.93       47.57      4.18 o
   2  13   4      110.33      117.80      6.67 o
   3  13   4       46.58       45.43      4.58 o
   4  13   4       10.97        7.83      6.22 o
   5  13   4        9.37       -0.80      5.75 o
  -5  14   4        0.62        7.86      5.11 o
  -4  14   4       18.61       21.47      6.63 o
  -3  14   4       25.51       18.75      3.23 o
  -2  14   4       13.37       10.62      4.02 o
  -1  14   4        6.72        5.42      2.41 o
   0  14   4       47.85       45.91      5.35 o
   1  14   4        7.37        6.14      3.89 o
   2  14   4       13.02        5.89      2.77 o
   3  14   4       25.22       18.88      4.62 o
   4  14   4       18.91       19.45      7.61 o
   5  14   4        0.66       -2.12      6.15 o
  -4  15   4        3.43        5.45      4.54 o
  -3  15   4        6.10       10.75      2.91 o
  -2  15   4       22.78       17.61      9.35 o
  -1  15   4        8.94       12.53      4.94 o
   0  15   4       41.50       50.22      5.88 o
   1  15   4        8.60        7.55      4.18 o
   2  15   4       21.92       33.16      6.06 o
   3  15   4        6.44        4.86      2.82 o
   4  15   4        3.35        5.32      6.81 o
  -4  16   4       13.42       24.31     13.06 o
  -3  16   4        9.80       17.01      3.51 o
  -2  16   4       22.97       21.56      5.73 o
  -1  16   4       10.73        8.54      4.85 o
   0  16   4       16.63       23.98      4.74 o
   1  16   4       10.94        3.04      4.09 o
   2  16   4       22.84       15.13      4.91 o
   3  16   4        9.58       10.46      3.82 o
   4  16   4       13.32       11.58      7.81 o
  -3  17   4        0.40       -0.05      3.01 o
  -2  17   4        5.74        0.23      3.99 o
  -1  17   4        8.48        2.93      4.65 o
   0  17   4        5.90        3.85      3.41 o
   1  17   4        9.08       12.28      5.16 o
   2  17   4        5.66        4.48      4.47 o
   3  17   4        0.44       -0.86      3.39 o
  -2  18   4        8.38       15.12      5.43 o
  -1  18   4        0.13        3.76      4.83 o
   0  18   4        0.05        0.44      3.88 o
   1  18   4        0.17        0.44      4.90 o
   2  18   4        8.51       11.59      5.09 o
  -1  19   4        5.36        4.74      5.67 o
   0  19   4        0.12       -0.39      3.73 o
   1  19   4        5.59        4.54      5.51 o
   0  20   4        4.06        5.36      4.56 o
   1   0   5        0.01        0.09      0.77 o
   2   0   5       34.07       33.57      1.77 o
   3   0   5        2.29        4.26      2.14 o
   4   0   5        8.20        5.80      2.47 o
   5   0   5       51.57       57.58      7.84 o
   6   0   5        7.20        7.60      4.01 o
   7   0   5        3.29       15.89      6.53 o
  -7   1   5        0.17        8.56      7.58 o
  -6   1   5        2.97        5.47      3.77 o
  -5   1   5       50.75       53.32      6.64 o
  -4   1   5       59.09       78.30      7.08 o
  -3   1   5      341.26      348.75     12.12 o
  -2   1   5        0.20       -0.02      0.65 o
  -1   1   5      376.12      380.51      7.33 o
   0   1   5      775.10      734.77     14.28 o
   1   1   5      377.51      377.13      6.09 o
   2   1   5        0.57        1.87      0.79 o
   3   1   5      346.04      333.29      9.47 o
   4   1   5       58.97       71.87      5.29 o
   5   1   5       50.43       48.28      5.04 o
   6   1   5        2.93        4.81      3.05 o
   7   1   5        0.18        5.89      7.04 o
  -7   2   5        0.63        8.02      4.44 o
  -6   2   5        4.33        6.52      4.06 o
  -5   2   5       21.70       25.93      5.08 o
  -4   2   5      380.61      383.91     23.40 o
  -3   2   5       18.08       16.19      3.33 o
  -2   2   5     2590.63     2612.40     32.65 o
  -1   2   5     3747.83     3666.27     67.50 o
   0   2   5        2.06        5.35      1.17 o
   1   2   5     3770.65     3697.41     60.46 o
   2   2   5     2618.15     2673.45     37.06 o
   3   2   5       18.36       23.06      2.90 o
   4   2   5      380.91      377.36     11.11 o
   5   2   5       22.30       17.38      5.31 o
   6   2   5        4.37       10.83     10.23 o
  -7   3   5        1.15        3.24      4.36 o
  -6   3   5        1.79        5.17      3.82 o
  -5   3   5        3.70        5.51      3.51 o
  -4   3   5      523.27      523.09     17.95 o
  -3   3   5      375.60      359.54     35.49 o
  -2   3   5      581.10      600.47      9.72 o
  -1   3   5      406.83      395.95      6.56 o
   0   3   5      184.14      220.77      6.58 o
   1   3   5      405.59      398.13      8.77 o
   2   3   5      580.08      622.93     10.38 o
   3   3   5      382.08      366.18      9.91 o
   4   3   5      522.78      538.44     13.94 o
   5   3   5        3.86        3.19      3.41 o
   6   3   5        1.71       -0.50      4.85 o
   7   3   5        1.20       -1.09      6.30 o
  -7   4   5        4.15       12.32      4.97 o
  -6   4   5        8.54        9.30      4.38 o
  -5   4   5        3.30        1.55      2.99 o
  -4   4   5      210.04      202.25     10.85 o
  -3   4   5       74.05       71.88      9.15 o
  -2   4   5     1167.66     1175.67     17.36 o
  -1   4   5      477.32      512.59      9.05 o
   0   4   5     1423.80     1451.95     21.61 o
   1   4   5      452.31      478.53      8.65 o
   2   4   5     1163.97     1185.57     16.54 o
   3   4   5       73.17       71.81      2.81 o
   4   4   5      213.19      206.57      9.00 o
   5   4   5        3.15        0.82      3.87 o
   6   4   5        8.52        5.99      5.85 o
   7   4   5        4.11       -4.09      6.04 o
  -6   5   5       19.03       16.75      9.51 o
  -5   5   5       43.48       41.61      6.50 o
  -4   5   5        5.87        3.31      2.87 o
  -2   5   5      330.43      355.56      6.39 o
  -1   5   5     1433.25     1481.78     22.48 o
   0   5   5      232.16      203.38      6.03 o
   1   5   5     1456.23     1488.11     22.07 o
   2   5   5      333.91      351.21      6.52 o
   3   5   5      348.45      216.21     10.82 o
   4   5   5        5.74       11.05      3.51 o
   5   5   5       43.34       49.79      9.76 o
   6   5   5       19.26       13.44      7.09 o
  -6   6   5        4.78       12.01      4.61 o
  -5   6   5       80.44       93.20      9.43 o
  -4   6   5        4.30        0.50      2.66 o
  -3   6   5      241.75      254.27     15.38 o
  -2   6   5       73.11       80.92      3.03 o
  -1   6   5     1525.27     1533.78     23.29 o
   0   6   5        5.57        4.56      1.15 o
   1   6   5     1511.88     1507.31     22.69 o
   2   6   5       73.77       81.97      3.05 o
   3   6   5      242.65      263.64      7.67 o
   4   6   5        4.65        2.66      2.95 o
   5   6   5       79.30       84.09     12.66 o
   6   6   5        4.75        9.54      6.84 o
  -6   7   5        6.90       11.06      4.94 o
  -5   7   5        3.55        1.78      3.78 o
  -4   7   5       74.77       70.44      7.59 o
  -3   7   5      654.59      654.34     13.59 o
  -2   7   5        6.92       10.22      2.14 o
  -1   7   5       13.46       14.82      1.79 o
   0   7   5       36.27       35.00      4.72 o
   1   7   5       13.04       13.92      1.54 o
   2   7   5        6.65        8.74      2.19 o
   3   7   5      651.58      645.84     19.48 o
   4   7   5       74.33       67.40     10.05 o
   5   7   5        3.62        9.00      5.74 o
   6   7   5        6.71       -0.11      5.78 o
  -6   8   5        0.32        2.58      3.94 o
  -5   8   5        6.62        5.41      3.90 o
  -4   8   5       21.40       32.55      5.64 o
  -3   8   5       21.27       20.89      1.80 o
  -2   8   5       31.29       30.66      3.27 o
  -1   8   5       97.12       88.75      3.75 o
   0   8   5       37.84       38.33      3.08 o
   1   8   5       96.11       87.36      3.25 o
   2   8   5       33.31       42.21      4.50 o
   3   8   5       20.73       21.55      5.93 o
   4   8   5       20.60       19.01      6.47 o
   5   8   5        7.25        2.62      5.19 o
   6   8   5        0.32        3.17      5.99 o
  -6   9   5        6.55        4.09      4.70 o
  -5   9   5        1.78        5.48      4.40 o
  -4   9   5        0.50        1.99      2.98 o
  -3   9   5      290.59      279.64      8.07 o
  -2   9   5       38.43       37.18      3.42 o
  -1   9   5       64.22       66.42      3.77 o
   0   9   5      347.22      344.01      7.66 o
   1   9   5       62.82       79.48      6.09 o
   2   9   5       36.79       23.25      8.32 o
   3   9   5      287.45      281.34     17.21 o
   4   9   5        0.41       -2.41      3.69 o
   5   9   5        1.74       -2.22      5.24 o
   6   9   5        6.57       -0.94      5.78 o
  -6  10   5        0.38        5.73      4.73 o
  -5  10   5       22.03       35.93      7.10 o
  -4  10   5       60.43       77.70      8.49 o
  -3  10   5       20.06       21.58      5.29 o
  -2  10   5      360.06      325.21     11.89 o
  -1  10   5      217.16      216.88     10.84 o
   0  10   5       81.52       90.78      4.09 o
   1  10   5      219.79      240.32      6.45 o
   2  10   5      355.59      323.84     10.77 o
   3  10   5       20.54       17.66      6.03 o
   4  10   5       60.34       68.77      4.39 o
   5  10   5       22.14       29.64      8.94 o
   6  10   5        0.38       -5.15      5.15 o
  -5  11   5        2.94        1.09      4.35 o
  -4  11   5        6.49       12.64      4.36 o
  -3  11   5       87.62       89.51      5.10 o
  -2  11   5       89.01       80.99      5.33 o
  -1  11   5       29.08       33.84      3.01 o
   0  11   5        0.48        0.66      1.55 o
   1  11   5       28.56       27.48      3.14 o
   2  11   5       86.81       81.82      6.03 o
   3  11   5       85.90       91.74     11.77 o
   4  11   5        6.31       21.01      6.96 o
   5  11   5        2.89        6.67      6.44 o
  -5  12   5        3.52       10.36      5.16 o
  -4  12   5       51.56       66.73      8.54 o
  -3  12   5        3.82        4.28      2.16 o
  -2  12   5      122.36      130.28      7.29 o
  -1  12   5       99.49      105.62      5.29 o
   0  12   5       58.97       66.87      4.75 o
   1  12   5       97.93      104.42      7.19 o
   2  12   5      120.46      121.64      7.03 o
   3  12   5        3.73        5.79      4.67 o
   4  12   5       50.04       74.79     12.10 o
   5  12   5        3.39        0.22      5.83 o
  -5  13   5        5.75       12.30      8.81 o
  -4  13   5       21.24       20.87     10.48 o
  -3  13   5        3.77        1.99      2.26 o
  -2  13   5        5.01        6.28      2.50 o
  -1  13   5       32.85       32.61      3.73 o
   0  13   5       71.40       73.91      9.45 o
   1  13   5       32.94       35.23      4.77 o
   2  13   5        5.10        4.12      2.55 o
   3  13   5        3.72        5.28      5.16 o
   4  13   5       21.48       14.27      7.31 o
   5  13   5        5.84       15.44      8.00 o
  -5  14   5        5.95       13.48      5.77 o
  -4  14   5       22.04       22.03      9.41 o
  -3  14   5       12.69       12.95      2.88 o
  -2  14   5       22.18       18.37      3.32 o
  -1  14   5       12.61        8.32      2.68 o
   0  14   5        2.21       -0.96      2.55 o
   1  14   5       12.79       13.02      4.70 o
   2  14   5       21.76       16.37      6.40 o
   3  14   5       12.72       13.66      3.28 o
   4  14   5       22.27        8.49      6.80 o
   5  14   5        5.95        3.40      7.15 o
  -4  15   5        5.58        3.24      4.51 o
  -3  15   5       17.15       15.76      3.26 o
  -2  15   5        5.23        6.84      3.12 o
  -1  15   5        5.24        6.65      4.31 o
   0  15   5        0.49       -0.52      2.62 o
   1  15   5        5.30        7.45      4.46 o
   2  15   5        5.35        1.92      3.58 o
   3  15   5       16.68       12.54      6.76 o
   4  15   5        5.59        9.63      7.07 o
  -4  16   5        1.55        6.07      7.11 o
  -3  16   5        4.83        2.59      4.62 o
  -2  16   5       17.19        8.04      4.30 o
  -1  16   5        7.03        1.11      3.87 o
   0  16   5        2.01        2.80      3.09 o
   1  16   5        7.21       16.87      5.82 o
   2  16   5       17.95       10.72      4.80 o
   3  16   5        4.86        7.99      3.35 o
   4  16   5        1.56       -3.57      6.14 o
  -3  17   5        2.60        3.93      3.63 o
  -2  17   5        3.87        1.71      3.98 o
  -1  17   5       12.34        8.34      5.08 o
   0  17   5        2.24        6.77      3.55 o
   1  17   5       12.49       12.52      5.49 o
   2  17   5        3.94       -2.50      3.64 o
   3  17   5        2.62        1.88      3.81 o
  -2  18   5       10.07        0.70      4.35 o
  -1  18   5        5.83        9.14      5.51 o
   0  18   5        0.09       -1.75      3.34 o
   1  18   5        5.55       11.46      5.39 o
   2  18   5        9.99       12.10      5.41 o
  -1  19   5        1.27        6.71      5.75 o
   0  19   5        0.08        0.94      5.30 o
   1  19   5        1.37        1.99      5.17 o
   1   0   6      734.88      738.70     14.45 o
   2   0   6      271.24      294.24      5.26 o
   3   0   6       53.28       52.10      5.13 o
   4   0   6       80.73       86.95      7.46 o
   5   0   6       79.33       79.94      7.88 o
   6   0   6        0.07       -1.34      3.46 o
   7   0   6        1.52       11.82      6.28 o
  -7   1   6        1.21       14.04      5.88 o
  -6   1   6        2.27        7.30      7.52 o
  -5   1   6       71.66       75.27     12.12 o
  -4   1   6      195.09      188.53     18.54 o
  -3   1   6      302.98      306.23     11.50 o
  -2   1   6     1030.73     1016.09     13.90 o
  -1   1   6     3255.41     3312.44     52.02 o
   1   1   6     3276.67     3297.68     52.11 o
   2   1   6     1011.47     1011.33     15.72 o
   3   1   6      313.24      309.30     11.23 o
   4   1   6      201.19      200.80     24.49 o
   5   1   6       72.49       73.78      7.66 o
   6   1   6        2.26        6.60     11.51 o
  -7   2   6        1.67        4.45      4.17 o
  -6   2   6        7.91       12.89      4.78 o
  -5   2   6       15.53       21.47      5.10 o
  -4   2   6       39.49       37.55      5.41 o
  -3   2   6       94.49       77.97      6.61 o
  -2   2   6     1419.79     1468.64     19.23 o
  -1   2   6      608.39      592.20     11.59 o
   0   2   6     2374.35     2338.25     47.31 o
   1   2   6      608.84      599.23     14.84 o
   2   2   6     1411.45     1437.30     21.65 o
   3   2   6       94.98       92.54      6.07 o
   4   2   6       38.80       38.36      4.14 o
   5   2   6       14.79       21.06      5.96 o
   6   2   6        7.84       22.39      7.64 o
  -6   3   6        1.32       -0.67      3.64 o
  -5   3   6       21.56       19.70      5.17 o
  -4   3   6      556.74      565.13     18.94 o
  -3   3   6       36.43       34.98     12.07 o
  -2   3   6      510.02      490.72      8.35 o
  -1   3   6      382.72      401.20      7.56 o
   0   3   6        6.58        3.01      1.63 o
   1   3   6      373.10      350.01     16.16 o
   2   3   6      519.85      496.14      9.03 o
   3   3   6       37.06       37.37      1.65 o
   4   3   6      548.23      543.00     14.42 o
   5   3   6       20.73       18.10      4.70 o
   6   3   6        1.25       -2.83      5.23 o
  -6   4   6        1.14        3.97      3.66 o
  -5   4   6       12.78        7.87      4.04 o
  -4   4   6        5.87        1.86      2.95 o
  -3   4   6       48.47       49.66      7.81 o
  -2   4   6       38.74       39.92      2.29 o
  -1   4   6      297.79      315.38      6.73 o
   0   4   6        2.57        2.32      1.08 o
   1   4   6      287.65      305.61      7.76 o
   2   4   6       43.08       47.49      3.15 o
   3   4   6       45.81       43.03      3.04 o
   4   4   6        5.46        6.83      2.56 o
   5   4   6       13.33       16.01      7.36 o
   6   4   6        1.01        0.15      5.23 o
  -6   5   6        4.77        2.99      4.85 o
  -5   5   6       16.50       19.15      5.02 o
  -4   5   6       12.69       20.62      4.60 o
  -3   5   6      100.84       29.84      6.23 o
  -2   5   6      305.85      297.95      5.86 o
  -1   5   6      213.14      203.93      5.98 o
   0   5   6      261.73      253.54      6.62 o
   1   5   6      206.72      200.94      5.03 o
   2   5   6      306.12      292.55      5.99 o
   3   5   6       99.13       84.82     16.46 o
   4   5   6       12.92       17.86      4.25 o
   5   5   6       17.15       14.68      6.73 o
   6   5   6        4.63        4.58      6.35 o
  -6   6   6        4.90        7.64      4.85 o
  -5   6   6        3.29        3.64      3.51 o
  -4   6   6       23.48       20.13      4.68 o
  -3   6   6      476.04      462.47     10.48 o
  -2   6   6      152.34      140.97      4.65 o
  -1   6   6      321.73      335.49      7.36 o
   0   6   6        8.58        9.05      1.57 o
   1   6   6      316.29      324.33      6.96 o
   2   6   6      147.87      149.96      4.68 o
   3   6   6      480.36      479.60     11.37 o
   4   6   6       23.73       27.91      5.12 o
   5   6   6        3.48        2.89      5.50 o
   6   6   6        4.75       -3.56      5.03 o
  -6   7   6        0.59        2.01      4.18 o
  -5   7   6       34.97       31.37      6.30 o
  -4   7   6       25.13       21.00      4.71 o
  -3   7   6      487.52      469.43      8.79 o
  -2   7   6      206.40      204.13     11.37 o
  -1   7   6      368.95      373.50      8.04 o
   0   7   6       12.48       13.58      1.82 o
   1   7   6      365.34      352.72      7.55 o
   2   7   6      206.41      200.34      6.40 o
   3   7   6      490.22      474.65     22.86 o
   4   7   6       23.47       19.81      6.51 o
   5   7   6       35.72       50.18     10.39 o
   6   7   6        0.56       -5.29      5.91 o
  -6   8   6        0.57       -3.42      3.48 o
  -5   8   6        8.63       14.07      4.84 o
  -4   8   6        4.11        3.02      3.31 o
  -3   8   6       12.08       13.76      4.31 o
  -2   8   6      227.69      223.26     10.03 o
  -1   8   6      300.63      310.26      7.41 o
   0   8   6        7.72       14.71      2.01 o
   1   8   6      304.56      304.67      6.90 o
   2   8   6      225.44      217.99      9.22 o
   3   8   6       11.53       16.55      5.58 o
   4   8   6        4.26       -0.96      4.34 o
   5   8   6        9.00        6.41      5.79 o
   6   8   6        0.57        8.86      6.89 o
  -6   9   6        4.76        7.18      9.53 o
  -5   9   6       15.64       23.47      5.78 o
  -4   9   6       78.04       80.24     16.90 o
  -3   9   6      120.40      131.16      5.58 o
  -2   9   6       14.51        9.90      2.32 o
  -1   9   6       30.19       29.76      2.75 o
   0   9   6        8.89        7.33      1.74 o
   1   9   6       33.16       35.17      3.14 o
   2   9   6       15.28       10.94      2.21 o
   3   9   6      123.06      126.35     13.72 o
   4   9   6       79.72       74.24      4.16 o
   5   9   6       15.13       17.93      7.42 o
   6   9   6        4.84        9.07      7.43 o
  -6  10   6        2.91       11.08      5.08 o
  -5  10   6        1.07        3.45      4.22 o
  -4  10   6        0.68        1.91      3.53 o
  -3  10   6       46.56       47.71      6.04 o
  -2  10   6      106.47      103.63      6.67 o
  -1  10   6       44.00       47.85      3.46 o
   0  10   6        3.42        1.53      1.92 o
   1  10   6       46.50       51.09      5.06 o
   2  10   6      110.81      121.42      9.47 o
   3  10   6       45.38       45.40      8.52 o
   4  10   6        0.63        1.21      1.98 o
   5  10   6        1.03        0.99      5.50 o
   6  10   6        3.05        8.48      7.20 o
  -5  11   6        5.13        7.81      4.83 o
  -4  11   6       84.83       72.29      8.64 o
  -3  11   6       85.23       87.76      5.19 o
  -2  11   6       62.80       59.85      6.14 o
  -1  11   6       70.17       76.43      4.44 o
   0  11   6        0.02       -0.22      1.68 o
   1  11   6       69.97       72.59      4.75 o
   2  11   6       59.88       58.11      5.25 o
   3  11   6       83.78      106.33     12.59 o
   4  11   6       86.96       80.49     12.45 o
   5  11   6        5.11        1.50      6.18 o
  -5  12   6        8.67        7.17      5.21 o
  -4  12   6        6.67        9.82      4.42 o
  -3  12   6       31.24       39.60      4.08 o
  -2  12   6        9.92        9.50      2.52 o
  -1  12   6       44.54       44.92      3.68 o
   0  12   6       16.01       24.38      3.16 o
   1  12   6       43.23       43.99      4.95 o
   2  12   6       10.74        8.69      2.82 o
   3  12   6       31.45       37.08      8.60 o
   4  12   6        6.64       -0.86      5.11 o
   5  12   6        8.99        3.99      6.91 o
  -5  13   6        1.37        7.21      8.64 o
  -4  13   6        6.75       11.96      5.16 o
  -3  13   6       21.80       20.53      3.35 o
  -2  13   6       34.38       39.61      4.20 o
  -1  13   6       58.88       57.34      4.88 o
   0  13   6        0.34        3.38      2.47 o
   1  13   6       59.48       72.25      6.45 o
   2  13   6       33.86       32.62      8.43 o
   3  13   6       21.27       34.07      8.49 o
   4  13   6        7.20        3.55      6.18 o
   5  13   6        1.41       -3.28      5.65 o
  -4  14   6       23.24       22.30      5.98 o
  -3  14   6       17.35       19.57      6.08 o
  -2  14   6       51.92       50.84      4.81 o
  -1  14   6       22.95       20.31      4.23 o
   0  14   6      106.97      122.56      8.39 o
   1  14   6       23.71       17.19      5.16 o
   2  14   6       51.46       60.00      7.52 o
   3  14   6       17.63       20.45      7.70 o
   4  14   6       22.81       17.17      8.06 o
  -4  15   6        8.80       21.98      7.21 o
  -3  15   6       10.08       10.95      4.73 o
  -2  15   6       25.21       31.43      5.15 o
  -1  15   6        2.94        0.38      3.89 o
   0  15   6        6.92        6.78      3.37 o
   1  15   6        2.63        5.09      4.23 o
   2  15   6       25.25       19.08      5.18 o
   3  15   6       10.17       13.16      6.75 o
   4  15   6        8.72        7.05      7.31 o
  -4  16   6        0.80       12.44      5.26 o
  -3  16   6        3.61        7.79      3.54 o
  -2  16   6       11.82       10.16      6.60 o
  -1  16   6       14.16        4.68      4.33 o
   0  16   6        3.07        0.38      3.17 o
   1  16   6       13.71       15.67      5.49 o
   2  16   6       11.64        6.34      4.25 o
   4  16   6        0.74       -0.60      7.02 o
  -3  17   6        9.88        8.35      6.25 o
  -2  17   6        4.77        7.44      4.83 o
  -1  17   6       13.00       14.68      5.92 o
   0  17   6        9.60        5.74      3.64 o
   1  17   6       12.65        1.80      4.50 o
   2  17   6        4.59        5.42      4.22 o
  -2  18   6       13.23       13.92      5.87 o
  -1  18   6        5.60        3.93      5.16 o
   0  18   6        6.84       13.09      9.02 o
   1  18   6        5.61       -2.93      4.85 o
   2  18   6       13.44       12.87      5.40 o
  -1  19   6        0.00        2.91      5.42 o
   0  19   6        4.83       -3.71      3.71 o
   1  19   6        0.00       -4.08      4.39 o
   1   0   7     1717.14     1773.28     31.18 o
   2   0   7      686.36      682.33     36.53 o
   3   0   7      134.77      134.02      7.54 o
   4   0   7      136.89      141.61      9.01 o
   5   0   7        3.90        7.63      4.95 o
   6   0   7        1.25        5.87      4.20 o
  -6   1   7        0.72        1.72      5.84 o
  -5   1   7       16.10       21.46      4.95 o
  -4   1   7      201.52      191.69      9.89 o
  -3   1   7      141.95      135.36      7.65 o
  -2   1   7      349.94      345.72      6.27 o
  -1   1   7      206.71      224.70      7.43 o
   0   1   7      139.75      151.18     13.71 o
   1   1   7      195.38      211.57      5.29 o
   2   1   7      359.70      364.33      9.69 o
   3   1   7      143.78      141.30      4.25 o
   4   1   7      203.15      216.17     10.15 o
   5   1   7       17.42       16.28      4.60 o
   6   1   7        0.75        6.40      5.83 o
  -6   2   7        3.73       10.53      4.48 o
  -5   2   7        4.90        2.28      3.39 o
  -4   2   7      110.87      106.07     13.73 o
  -3   2   7      416.74      418.59     14.38 o
  -2   2   7       31.81       25.59      2.09 o
  -1   2   7      477.97      492.34      9.25 o
   0   2   7      147.03      170.42      5.62 o
   1   2   7      488.18      494.78      9.23 o
   2   2   7       32.22       32.97      3.33 o
   3   2   7      418.01      397.44      7.31 o
   4   2   7      107.31       89.32      7.65 o
   5   2   7        4.92        0.47      4.70 o
  -6   3   7        3.69        6.28      4.31 o
  -5   3   7       28.64       33.45      6.25 o
  -4   3   7      100.39       95.30      8.40 o
  -3   3   7      300.73      301.79     17.05 o
  -2   3   7      179.86      190.66      5.86 o
  -1   3   7      376.28      355.94      7.45 o
   0   3   7      271.55      275.19      6.29 o
   1   3   7      371.88      358.85     13.14 o
   2   3   7      190.52      206.33      4.56 o
   3   3   7      297.71      304.60      6.19 o
   4   3   7       97.75       95.27      7.82 o
   5   3   7       28.90       33.69      8.19 o
  -6   4   7        5.71        5.21      4.02 o
  -5   4   7       19.64       19.81      6.47 o
  -4   4   7      115.24      128.17     10.01 o
  -3   4   7       60.73       52.50      7.40 o
  -2   4   7      239.41      257.49      6.95 o
  -1   4   7      250.36      243.86      5.92 o
   0   4   7      332.83      337.60      7.22 o
   1   4   7      246.29      241.75      6.98 o
   2   4   7      235.17      259.78      5.41 o
   3   4   7       61.90       52.12      3.93 o
   4   4   7      119.09      115.62      6.58 o
   5   4   7       19.65       26.80      5.71 o
  -6   5   7        1.63        3.38      4.36 o
  -5   5   7        6.52        3.78      3.78 o
  -4   5   7       90.23       78.06     13.61 o
  -3   5   7      404.09      392.30      7.41 o
  -2   5   7      515.04      526.67     11.54 o
  -1   5   7      428.88      452.39      8.96 o
   0   5   7       57.72       61.74      3.33 o
   1   5   7      432.69      425.44     27.68 o
   2   5   7      529.76      533.28     12.05 o
   3   5   7      401.54      382.27      9.51 o
   4   5   7       89.82      102.32     10.34 o
   5   5   7        7.00        9.34      6.27 o
  -6   6   7        2.60        6.99      4.40 o
  -5   6   7        0.34        2.66      3.62 o
  -4   6   7       38.37       42.28      6.26 o
  -3   6   7      446.96      452.50      8.61 o
  -2   6   7      169.42      178.44      6.66 o
  -1   6   7      162.77      160.25      4.98 o
   0   6   7      229.68      206.57      5.55 o
   1   6   7      165.47      170.19      5.60 o
   2   6   7      172.98      190.35     13.05 o
   3   6   7      445.77      457.48     11.83 o
   4   6   7       39.82       40.95      6.30 o
   5   6   7        0.37        1.05      5.10 o
   6   6   7        2.77       -0.76      6.45 o
  -6   7   7        2.64        3.45      4.22 o
  -5   7   7       49.11       57.02      8.10 o
  -4   7   7      165.77      174.42     10.57 o
  -3   7   7      154.43      169.74      5.99 o
  -2   7   7      188.11      176.10      8.75 o
  -1   7   7      117.26      117.98      4.37 o
   0   7   7        1.21        2.09      1.40 o
   1   7   7      116.17      115.18      4.80 o
   2   7   7      182.77      146.68     30.93 o
   3   7   7      154.94      161.58      9.81 o
   4   7   7      165.50      181.99     15.20 o
   5   7   7       48.60       40.35      9.85 o
   6   7   7        2.65       -1.83      6.22 o
  -6   8   7        0.40        4.79      4.42 o
  -5   8   7       16.46       30.46      6.71 o
  -4   8   7        7.88        6.41      3.50 o
  -3   8   7      263.09      258.78      8.01 o
  -2   8   7       73.25       84.54      9.09 o
  -1   8   7       69.91       74.54      4.25 o
   0   8   7      154.56      166.63      8.98 o
   1   8   7       72.75       77.73      4.56 o
   2   8   7       71.66       86.92      9.52 o
   3   8   7      261.06      270.56     17.12 o
   4   8   7        7.12       12.76      5.14 o
   5   8   7       16.23       15.13      7.40 o
   6   8   7        0.34       -5.56      5.56 o
  -6   9   7        0.21       -0.40      4.29 o
  -5   9   7       22.54       27.63      6.32 o
  -4   9   7       25.77       28.02      5.80 o
  -3   9   7      152.59      170.46      6.47 o
  -2   9   7       74.64       73.68      5.03 o
  -1   9   7       47.63       47.59      4.21 o
   0   9   7      242.55      275.32     10.87 o
   1   9   7       46.93       44.11      3.81 o
   2   9   7       77.87       80.36      6.18 o
   3   9   7      154.11      159.90     13.64 o
   4   9   7       24.97       20.08      3.14 o
   5   9   7       22.24       19.56      7.98 o
   6   9   7        0.24       -1.62      6.51 o
  -5  10   7        7.59       12.95      5.33 o
  -4  10   7        1.29        5.83      5.42 o
  -3  10   7      113.83      120.13      5.99 o
  -2  10   7      165.07      171.23      9.22 o
  -1  10   7       15.81       14.62      2.29 o
   0  10   7      168.02      157.98      5.42 o
   1  10   7       14.92       12.24      2.43 o
   2  10   7      163.98      161.13      9.49 o
   3  10   7      114.03      113.49     13.32 o
   4  10   7        1.56        1.94      2.22 o
   5  10   7        7.48        8.39      7.18 o
  -5  11   7       10.37       15.67      5.72 o
  -4  11   7       22.66       21.43      5.66 o
  -3  11   7       24.41       21.62      3.16 o
  -2  11   7       96.70       98.50      6.19 o
  -1  11   7       44.10       48.00      4.17 o
   0  11   7       23.75       26.62      3.73 o
   1  11   7       46.53       53.62      7.36 o
   2  11   7       96.56       89.43      8.28 o
   3  11   7       24.55       13.62      6.22 o
   4  11   7       22.33       25.64      3.78 o
   5  11   7       10.28        4.75      5.99 o
  -5  12   7        0.47        3.20      4.77 o
  -4  12   7        0.79        6.47      3.97 o
  -3  12   7        4.50        3.45      2.30 o
  -2  12   7       38.41       30.31      3.78 o
  -1  12   7       66.56       79.06      4.75 o
   0  12   7       22.36       25.57      3.37 o
   1  12   7       65.55       72.17      7.77 o
   2  12   7       38.57       37.04      5.78 o
   3  12   7        5.11       -2.13      4.63 o
   4  12   7        0.67        4.81      5.82 o
   5  12   7        0.49        0.22      6.71 o
  -5  13   7        0.36       -0.43      7.49 o
  -4  13   7       21.50       26.06      8.20 o
  -3  13   7       22.25       21.01      3.44 o
  -2  13   7       16.27       18.71      3.33 o
  -1  13   7        3.02        0.93      2.06 o
   0  13   7        1.24        0.69      2.10 o
   1  13   7        2.66        4.50      3.48 o
   2  13   7       16.51       22.85      5.10 o
   3  13   7       22.70        8.65      6.37 o
   4  13   7       21.45       13.82      7.76 o
   5  13   7        0.33       -5.53      5.53 o
  -4  14   7       14.03       18.69      5.52 o
  -3  14   7       24.21       30.57      7.48 o
  -2  14   7       28.40       30.45      4.51 o
  -1  14   7       87.99       75.49      8.65 o
   0  14   7        4.46        7.69      3.49 o
   1  14   7       89.21       89.43      9.94 o
   2  14   7       28.21       23.37      5.33 o
   4  14   7       14.35        5.34      6.93 o
  -4  15   7        5.95       13.50      8.47 o
  -3  15   7        5.24        5.88      3.32 o
  -2  15   7       10.79        8.93      3.64 o
  -1  15   7       22.44       22.93      6.16 o
   0  15   7       12.56       15.62      3.91 o
   1  15   7       23.21        6.74      4.50 o
   2  15   7       10.63        7.80      4.10 o
  -3  16   7        5.08        4.71      3.41 o
  -2  16   7        0.73        0.62      3.14 o
  -1  16   7        1.20        2.83      4.66 o
   0  16   7        6.56        6.67      6.05 o
   1  16   7        1.19       -0.58      3.62 o
   2  16   7        0.66        1.44      3.85 o
  -3  17   7        5.50        2.06      3.63 o
  -2  17   7       16.51       24.27      6.37 o
  -1  17   7        0.00        4.63      4.70 o
   0  17   7        0.35       -2.80      3.07 o
   1  17   7        0.01        5.20      4.77 o
   2  17   7       17.11       10.05      4.93 o
  -2  18   7        9.20        7.44      5.25 o
  -1  18   7        8.56       10.65      6.21 o
   0  18   7        0.03       -1.64      3.63 o
   1  18   7        8.58       12.22      5.85 o
   2  18   7        9.14        1.05      4.21 o
  -1  19   7        6.22        3.24      5.96 o
   0  19   7        0.34       -1.57      3.87 o
   1  19   7        6.20        2.64      5.15 o
   0   0   8      162.47      189.84     10.07 o
   1   0   8      195.30      207.50      9.03 o
   2   0   8      770.88      789.03     19.56 o
   3   0   8       24.39       24.07      1.80 o
   4   0   8      210.56      226.21     21.29 o
   5   0   8        5.18        7.53      8.34 o
   6   0   8        0.01        9.60      4.42 o
  -6   1   8       10.37        6.02      7.25 o
  -5   1   8       30.60       25.32      5.54 o
  -4   1   8       31.89       40.53      5.82 o
  -3   1   8      424.88      410.94      7.63 o
  -2   1   8      151.35      158.09      4.93 o
  -1   1   8       56.37       72.38      4.72 o
   0   1   8       44.78       51.12      7.15 o
   1   1   8       58.94       78.10      3.56 o
   2   1   8      152.68      157.50      4.04 o
   3   1   8      419.65      397.28      7.71 o
   4   1   8       32.15       40.24      5.66 o
   5   1   8       29.68       34.59      5.89 o
  -6   2   8        2.93        7.98      7.63 o
  -5   2   8       72.56       81.80      8.65 o
  -4   2   8      121.10      129.03     10.93 o
  -3   2   8      253.08      258.72      5.51 o
  -2   2   8      577.01      561.52     17.62 o
  -1   2   8     2511.97     2581.90     44.36 o
   0   2   8      278.29      303.65      8.34 o
   1   2   8     2520.23     2539.75     37.07 o
   2   2   8      570.70      556.71      9.19 o
   3   2   8      251.19      251.85      5.79 o
   4   2   8      125.46      130.13     14.78 o
   5   2   8       72.43       78.90     13.04 o
   6   2   8        2.96        8.57      6.86 o
  -6   3   8        0.86       -0.32      3.91 o
  -5   3   8        4.95        6.09      4.09 o
  -4   3   8       57.45       70.20      7.58 o
  -3   3   8      207.50      201.63      4.77 o
  -2   3   8      131.72      131.43      6.22 o
  -1   3   8      276.25      263.63      7.24 o
   0   3   8     1295.07     1283.07     24.11 o
   1   3   8      270.75      246.91      7.42 o
   2   3   8      125.82      132.36      3.79 o
   3   3   8      205.33      203.12      6.38 o
   4   3   8       58.28       65.01      6.68 o
   5   3   8        4.91       20.16      8.37 o
  -6   4   8        8.03       10.25      4.78 o
  -5   4   8       13.58       21.67      7.21 o
  -4   4   8      118.61      127.84     10.19 o
  -3   4   8      224.12      216.33      5.13 o
  -2   4   8      159.60      160.88      7.45 o
  -1   4   8      383.31      382.76     11.58 o
   0   4   8       38.06       34.02      3.73 o
   1   4   8      384.08      399.93      9.87 o
   2   4   8      154.85      158.03      4.95 o
   3   4   8      222.98      219.13      6.86 o
   4   4   8      114.61      125.78      8.16 o
   5   4   8       13.71       15.61      7.28 o
  -6   5   8        0.82        3.19      4.12 o
  -5   5   8        7.12       11.73      4.69 o
  -4   5   8      189.62      189.28     10.74 o
  -3   5   8       75.01       76.35      3.26 o
  -2   5   8      328.14      314.92     11.04 o
  -1   5   8      102.63      103.97      4.13 o
   0   5   8      514.59      566.89     12.54 o
   1   5   8      106.00      120.12      5.32 o
   2   5   8      326.63      316.63     21.19 o
   3   5   8       74.81       77.77      5.26 o
   4   5   8      190.03      205.48     15.66 o
  -6   6   8        4.10        0.48      4.08 o
  -5   6   8        6.56        8.86      4.55 o
  -4   6   8      156.94      151.41     10.89 o
  -3   6   8      115.52      131.25      5.49 o
  -2   6   8      648.49      647.23     19.74 o
  -1   6   8       61.46       59.82      3.77 o
   0   6   8       13.46       17.46      2.17 o
   1   6   8       59.30       58.27      5.05 o
   2   6   8      647.69      623.44     17.81 o
   3   6   8      115.48      126.59     17.10 o
   4   6   8      154.60      155.55     15.31 o
  -6   7   8        5.17       10.20      4.96 o
  -5   7   8        7.23       13.87      5.00 o
  -4   7   8       36.75       45.74      6.76 o
  -3   7   8      220.11      208.39      7.08 o
  -2   7   8       40.08       45.53      5.36 o
  -1   7   8       21.05       18.62      2.72 o
   0   7   8       58.59       59.20      5.44 o
   1   7   8       20.84       23.90      2.52 o
   2   7   8       38.55       44.98      4.77 o
   3   7   8      216.07      224.37     15.54 o
  -6   8   8        4.10        8.96      5.09 o
  -5   8   8       23.19       21.82      5.76 o
  -4   8   8        7.19        4.23      7.21 o
  -3   8   8       11.38       10.55      2.25 o
  -2   8   8       93.69       88.88      8.87 o
  -1   8   8       25.60       25.24      2.80 o
   0   8   8      131.66      135.01      6.19 o
   1   8   8       23.59       22.99      3.18 o
   2   8   8       98.31       89.92     10.49 o
   3   8   8       11.43       18.80      7.85 o
   4   8   8        7.78        6.77      2.27 o
  -6   9   8        1.00        3.59      4.57 o
  -5   9   8        3.10       12.14      5.04 o
  -4   9   8       19.93       22.38      5.49 o
  -3   9   8       73.74       74.29      5.05 o
  -2   9   8      141.18      150.63      6.57 o
  -1   9   8       62.83       59.73      3.98 o
   0   9   8      146.26      140.33      5.19 o
   1   9   8       61.17       67.20      4.47 o
   2   9   8      144.20      142.17     11.16 o
   4   9   8       19.65       14.73      3.26 o
  -5  10   8       14.52       15.70      5.63 o
  -4  10   8       68.52       83.97      9.50 o
  -3  10   8       99.84      121.72      6.20 o
  -2  10   8      134.66      144.34      6.55 o
  -1  10   8      219.29      234.34      8.18 o
   0  10   8        1.29        3.75      1.99 o
   1  10   8      219.67      238.64      7.72 o
   2  10   8      134.74      124.65      8.63 o
   4  10   8       69.32       75.09      6.68 o
  -5  11   8        3.21        5.17      6.74 o
  -4  11   8       77.05       84.72      9.56 o
  -3  11   8        5.25        7.05      2.59 o
  -2  11   8       57.87       61.68     10.07 o
  -1  11   8       32.84       34.82      3.86 o
   0  11   8       54.55       55.64      4.66 o
   1  11   8       34.34       35.04      3.69 o
   2  11   8       56.64       63.39      7.09 o
   4  11   8       76.94       81.11      7.32 o
  -5  12   8        8.98       10.52      5.39 o
  -4  12   8        5.39       13.79      4.80 o
  -3  12   8        6.58        6.38      2.66 o
  -2  12   8       16.63       11.04      3.30 o
  -1  12   8       15.70       17.19      2.79 o
   0  12   8        2.46        6.49      2.36 o
   1  12   8       15.20       12.58      4.63 o
   2  12   8       16.89       18.57      4.78 o
   4  12   8        5.05        7.50      3.70 o
  -5  13   8       11.94       18.37      6.18 o
  -4  13   8       13.11       20.84      5.71 o
  -3  13   8        4.14        9.74      2.86 o
  -2  13   8        7.62        5.01      2.49 o
  -1  13   8       17.98       22.31      6.45 o
   0  13   8        1.81       -1.91      1.91 o
   1  13   8       18.60       31.15      6.03 o
   2  13   8        7.87        4.25      3.35 o
  -4  14   8        2.38        2.65      4.59 o
  -3  14   8        4.87        3.23      2.56 o
  -2  14   8        0.52        3.16      2.58 o
  -1  14   8       30.85       25.35      4.65 o
   0  14   8       21.92       18.11      4.18 o
   1  14   8       31.33       28.10      6.25 o
   2  14   8        0.56       -2.31      3.18 o
  -4  15   8        0.74        9.32      4.93 o
  -3  15   8       24.49       31.92      4.45 o
  -2  15   8        6.80        7.49      3.59 o
  -1  15   8       25.71       12.77      5.38 o
   0  15   8        0.56        2.37      3.18 o
   1  15   8       25.00       27.34      6.59 o
   2  15   8        6.44        1.83      3.75 o
  -3  16   8        6.34        6.99      3.86 o
  -2  16   8        1.92        2.55      3.44 o
  -1  16   8       20.44       16.51      5.96 o
   0  16   8        2.00        0.00      3.20 o
   1  16   8       20.79       14.48      5.53 o
   2  16   8        1.93        3.18      3.79 o
  -3  17   8        1.33        0.35      6.77 o
  -2  17   8       10.56        8.80      5.12 o
  -1  17   8        3.58        3.95      5.19 o
   0  17   8       29.58       31.07      5.62 o
   1  17   8        3.76        5.04      4.99 o
   2  17   8       10.27       13.42      5.27 o
  -1  18   8        3.82        3.18      5.03 o
   0  18   8        2.21        5.06      4.02 o
   1  18   8        3.83        3.03      5.22 o
   0  19   8        3.35        3.61      4.54 o
   1   0   9      483.80      467.86     12.97 o
   2   0   9       32.25       24.94      4.65 o
   3   0   9       25.75       28.64      2.22 o
   4   0   9       37.19       51.68      6.52 o
   5   0   9       13.98       11.23      8.53 o
   6   0   9        1.68       13.35      5.04 o
  -6   1   9        1.31        7.03      4.84 o
  -5   1   9       20.33       13.57      7.18 o
  -4   1   9       58.47       77.18      8.04 o
  -3   1   9       66.20       67.94      3.04 o
  -2   1   9       72.47       60.57     12.86 o
  -1   1   9        0.32        1.43      1.68 o
   0   1   9      801.74      795.31     25.50 o
   1   1   9        0.10        0.08      1.27 o
   2   1   9       71.45       71.89      4.54 o
   3   1   9       66.01       69.31      3.99 o
   4   1   9       60.60       74.60      8.30 o
   5   1   9       19.98       19.79      5.17 o
   6   1   9        1.44        6.39      6.89 o
  -6   2   9        2.60        7.04      4.53 o
  -5   2   9       22.51       22.39      7.00 o
  -4   2   9       61.23       59.80      7.33 o
  -3   2   9       94.77       97.78      3.57 o
  -2   2   9      445.94      449.24     13.47 o
  -1   2   9      251.92      269.32      8.48 o
   0   2   9      201.01      197.40      6.72 o
   1   2   9      245.01      270.60      6.68 o
   2   2   9      456.44      453.53     11.21 o
   3   2   9       92.64       95.37      4.58 o
   4   2   9       59.55       63.13      6.88 o
   5   2   9       23.65       24.35      5.86 o
   6   2   9        2.74       18.96      8.43 o
  -6   3   9        2.40       -0.40      4.24 o
  -5   3   9       40.20       43.84      6.83 o
  -4   3   9        8.66       10.53      4.07 o
  -3   3   9       43.52       43.63      3.45 o
  -2   3   9       28.24       34.50      4.01 o
  -1   3   9      486.97      506.23     11.40 o
   0   3   9        8.79        7.03      2.18 o
   1   3   9      474.48      471.15     11.69 o
   2   3   9       28.40       33.44      3.91 o
   3   3   9       44.12       45.02      3.77 o
   4   3   9        9.47        6.11      3.60 o
   5   3   9       39.95       42.15      9.72 o
  -6   4   9        3.62        3.82      5.65 o
  -5   4   9       14.15       10.74      9.27 o
  -4   4   9       96.99      113.70     15.24 o
  -3   4   9       57.96       60.26      4.07 o
  -2   4   9       29.00       24.52      5.60 o
  -1   4   9      128.74      131.81      4.66 o
   0   4   9       59.52       49.01      7.85 o
   1   4   9      123.27      141.91      5.89 o
   2   4   9       28.63       21.01      2.86 o
   3   4   9       57.69       65.08      4.40 o
   4   4   9       97.97      107.69      8.65 o
   5   4   9       14.98        8.41      7.57 o
  -6   5   9        5.49        4.86      6.43 o
  -5   5   9       21.51       17.38      9.42 o
  -4   5   9       30.55       26.20      5.41 o
  -3   5   9       17.58       18.20      2.64 o
  -2   5   9      135.77      136.38      6.78 o
  -1   5   9      254.01      251.83      6.70 o
   0   5   9        6.82        6.60      1.75 o
   1   5   9      262.88      265.12     16.04 o
   2   5   9      134.91      131.78      7.59 o
   3   5   9       15.58       16.82      2.67 o
   4   5   9       32.50       47.66     10.52 o
  -6   6   9        7.45        7.56      5.36 o
  -5   6   9       10.14       12.23     10.37 o
  -4   6   9       30.74       32.29      6.07 o
  -3   6   9      108.98      113.40      7.58 o
  -2   6   9      344.09      339.40     10.04 o
  -1   6   9      181.39      186.31      5.86 o
   0   6   9      680.86      698.59     13.22 o
   1   6   9      178.87      196.14      7.02 o
   2   6   9      346.73      360.81     12.51 o
   3   6   9      110.66      123.85      7.04 o
   4   6   9       30.85       20.20      8.80 o
  -6   7   9        2.80        7.01      4.77 o
  -5   7   9        7.01        7.34      4.51 o
  -4   7   9       17.11       16.73      4.92 o
  -3   7   9       27.61       22.47      3.83 o
  -2   7   9      119.68      109.03      5.92 o
  -1   7   9       23.20       24.67      3.53 o
   0   7   9       75.85       87.62      4.64 o
   1   7   9       22.78       21.23      2.59 o
   2   7   9      121.33      122.20      7.12 o
   3   7   9       25.85       22.98      3.77 o
   4   7   9       17.59       11.23      2.43 o
  -6   8   9        4.52        7.24      5.36 o
  -5   8   9        0.46        0.10      3.95 o
  -4   8   9        6.62       11.50      4.52 o
  -3   8   9       11.54       12.02      2.50 o
  -2   8   9      175.44      186.58      7.65 o
  -1   8   9        5.71        3.67      1.86 o
   0   8   9       28.34       34.66      3.78 o
   1   8   9        5.45        3.90      2.84 o
   2   8   9      174.01      183.40     13.69 o
   3   8   9       10.75       -6.73      6.73 o
   4   8   9        6.78        6.10      2.55 o
  -5   9   9       11.74       22.41      6.34 o
  -4   9   9        8.45        6.34      4.11 o
  -3   9   9       44.64       37.83      3.91 o
  -2   9   9       84.33       78.80      9.84 o
  -1   9   9      149.85      156.75      5.74 o
   0   9   9        0.43       -0.88      1.62 o
   1   9   9      149.24      149.70      6.37 o
   2   9   9       82.26       90.62     10.72 o
   4   9   9        9.07       13.02      3.42 o
  -5  10   9        6.20        8.09      5.26 o
  -4  10   9        9.88       23.31      5.68 o
  -3  10   9        1.46        2.58      2.05 o
  -2  10   9      113.23      105.75      6.51 o
  -1  10   9        2.81       -1.62      1.62 o
   0  10   9       71.29       74.76      4.61 o
   1  10   9        2.82        0.53      1.84 o
   4  10   9        9.81       13.22      3.70 o
  -5  11   9        1.75        7.90      5.21 o
  -4  11   9       34.01       53.47      8.51 o
  -3  11   9        2.87        5.39      2.54 o
  -2  11   9       22.03       22.26      3.39 o
  -1  11   9       61.61       59.39      4.41 o
   0  11   9       25.57       23.04      4.27 o
   1  11   9       63.97       57.31      6.27 o
   4  11   9       33.03       35.07      5.32 o
  -5  12   9        2.74        7.51      5.17 o
  -4  12   9        1.97        8.34      4.48 o
  -3  12   9        0.01       -2.11      2.11 o
  -2  12   9       70.35       65.65      8.66 o
  -1  12   9        3.04        0.89      2.01 o
   0  12   9       88.32       88.56      6.01 o
   1  12   9        2.92       -0.81      3.14 o
   2  12   9       70.52       62.91      7.55 o
   4  12   9        1.88        1.89      3.14 o
  -4  13   9       13.77       15.22      5.78 o
  -3  13   9       50.38       58.22      6.45 o
  -2  13   9        2.27        3.86      2.53 o
  -1  13   9       47.00       51.61      5.96 o
   0  13   9      132.07      133.43      7.49 o
   1  13   9       46.60       47.00      7.45 o
   2  13   9        2.32        4.31      3.59 o
   4  13   9       13.86       16.42      4.52 o
  -4  14   9        4.64        8.08      9.95 o
  -3  14   9       14.36       14.70      5.94 o
  -2  14   9        5.75        4.00      3.06 o
  -1  14   9        5.65        7.14      3.92 o
   0  14   9        0.58        0.04      2.75 o
   1  14   9        5.60       -3.03      3.03 o
   2  14   9        5.59        5.08      3.74 o
  -4  15   9        0.42        2.54     11.30 o
  -3  15   9        6.65        3.97      2.90 o
  -2  15   9        8.50        0.56      3.11 o
  -1  15   9        1.55       -0.99      4.23 o
   0  15   9       16.09       20.20      7.35 o
   1  15   9        1.43        7.68      4.62 o
   2  15   9        8.53        9.08      4.25 o
  -3  16   9        1.56        2.21      3.52 o
  -2  16   9        1.77        1.67      4.56 o
  -1  16   9        6.69        1.93      4.54 o
   0  16   9       14.62        9.48      3.96 o
   1  16   9        6.55        3.20      4.68 o
   2  16   9        1.59        0.19      3.47 o
  -2  17   9        0.06        1.21      4.68 o
  -1  17   9        1.22       -4.38      4.38 o
   0  17   9        0.02        1.72      3.58 o
   1  17   9        1.09       -2.34      4.36 o
   2  17   9        0.07       -0.34      4.10 o
  -1  18   9        2.05       -0.42      5.30 o
   0  18   9        0.53        4.30      4.14 o
   1  18   9        2.02        3.41      5.29 o
   0   0  10     1156.38     1219.39     47.63 o
   1   0  10       59.91       62.14      5.77 o
   2   0  10        8.24        7.87      2.33 o
   3   0  10      159.36      156.71      6.10 o
   4   0  10        6.70        2.79      3.32 o
   5   0  10        2.32        9.48      4.55 o
   6   0  10       32.68       27.24      6.25 o
  -6   1  10        0.10       11.09      5.31 o
  -5   1  10       19.09       14.68      4.93 o
  -4   1  10       25.34       23.46      5.28 o
  -3   1  10       38.44       38.38      3.47 o
  -2   1  10       41.22       41.16      4.12 o
  -1   1  10      375.82      356.31      9.86 o
   0   1  10       67.64       70.64      4.36 o
   1   1  10      378.74      364.93     11.16 o
   2   1  10       39.23       43.55      4.46 o
   3   1  10       38.46       36.75      3.43 o
   4   1  10       26.34       21.89     10.16 o
   5   1  10       19.62       11.13      4.98 o
   6   1  10        0.10       12.32      8.33 o
  -6   2  10       19.54       22.29      5.96 o
  -5   2  10       48.04       34.58      9.04 o
  -4   2  10        6.70        8.67      4.00 o
  -3   2  10      177.62      167.54      6.30 o
  -2   2  10      102.81      117.52      5.96 o
  -1   2  10       73.62       63.52      6.81 o
   0   2  10      742.89      749.42     16.29 o
   1   2  10       75.34       79.39      4.19 o
   2   2  10      101.80       97.08      5.29 o
   3   2  10      177.16      170.81      6.53 o
   4   2  10        6.06        4.41      3.38 o
   5   2  10       47.47       52.25      7.31 o
   6   2  10       19.37       35.25      9.91 o
  -6   3  10        1.15        4.46      6.75 o
  -5   3  10       23.19       25.69      5.92 o
  -4   3  10       56.93       53.57      7.39 o
  -3   3  10       91.94       99.38      7.40 o
  -2   3  10      180.73      173.32     20.26 o
  -1   3  10       14.63       15.62      3.71 o
   0   3  10        4.32        5.42      2.28 o
   1   3  10       13.07       13.96      2.19 o
   2   3  10      179.60      176.67      6.83 o
   3   3  10       92.14       92.90      5.93 o
   4   3  10       56.34       64.85      7.26 o
   5   3  10       23.06       20.70      8.63 o
   6   3  10        1.17       14.64      8.39 o
  -6   4  10        1.11        5.41      7.61 o
  -5   4  10       15.24       12.48      5.25 o
  -4   4  10       17.39       15.55      4.77 o
  -3   4  10        0.99       -0.49      1.87 o
  -2   4  10      120.36      103.97      9.68 o
  -1   4  10      736.41      752.25     15.83 o
   0   4  10      108.21       93.53      5.71 o
   1   4  10      734.30      723.86     16.32 o
   2   4  10      118.52      125.19      5.74 o
   3   4  10        1.57        2.66      2.18 o
   4   4  10       16.72       19.28      8.67 o
   5   4  10       15.12       17.33      8.68 o
  -6   5  10        1.76        6.33      4.95 o
  -5   5  10       17.99       20.66      9.26 o
  -4   5  10       18.30       18.07      5.01 o
  -3   5  10       43.38       42.28      3.83 o
  -2   5  10        2.05        1.15      2.68 o
  -1   5  10      185.01      184.35      6.00 o
   0   5  10       35.93       40.65      4.63 o
   1   5  10      186.69      192.22      7.31 o
   2   5  10        1.63        1.43      2.03 o
   3   5  10       43.83       42.82      5.77 o
   4   5  10       19.26       24.22     10.02 o
  -6   6  10       10.12       11.20      5.36 o
  -5   6  10        4.55        5.92      4.48 o
  -4   6  10       52.49       47.96      7.20 o
  -3   6  10       28.96       32.42      3.47 o
  -2   6  10      183.22      184.83      7.43 o
  -1   6  10       43.39       52.49      3.79 o
   0   6  10      636.93      637.35     12.72 o
   1   6  10       41.27       51.28      4.51 o
   2   6  10      184.72      187.34      9.15 o
   3   6  10       31.62       37.16      4.69 o
   4   6  10       53.49       54.17      3.83 o
  -6   7  10        2.35        7.55      5.15 o
  -5   7  10       15.06       15.79     12.93 o
  -4   7  10       13.73       17.56      5.19 o
  -3   7  10       19.99       13.35      4.69 o
  -2   7  10       10.64        8.11      2.55 o
  -1   7  10      465.83      474.91     10.69 o
   0   7  10      177.08      181.17      6.12 o
   1   7  10      467.29      471.17     12.36 o
   2   7  10       11.33       10.83      3.73 o
   3   7  10       19.80       19.35      3.73 o
   4   7  10       13.06       13.31      3.00 o
  -5   8  10        4.99        2.93      4.08 o
  -4   8  10        5.26        5.68      4.23 o
  -3   8  10       36.59       43.76      5.90 o
  -2   8  10      309.85      307.36      9.89 o
  -1   8  10      104.07      109.68      6.21 o
   0   8  10      235.60      246.54      7.30 o
   1   8  10      105.43      120.02      5.28 o
   2   8  10      307.58      272.37     17.54 o
   3   8  10       34.80       38.92      5.03 o
   4   8  10        4.92        6.10      2.65 o
  -5   9  10        2.32        9.06      5.53 o
  -4   9  10       27.13       36.16      7.51 o
  -3   9  10      100.48       94.31      5.71 o
  -2   9  10       44.73       45.53      4.62 o
  -1   9  10       82.45       80.14      5.06 o
   0   9  10       43.52       46.83      3.88 o
   1   9  10       80.11       77.75      5.22 o
   2   9  10       44.89       40.09      8.50 o
   4   9  10       26.42       40.69      5.22 o
  -5  10  10        1.58        5.18     10.94 o
  -4  10  10        2.47        3.42      5.83 o
  -3  10  10       15.20       15.22      3.20 o
  -2  10  10       60.11       50.32      6.45 o
  -1  10  10       82.87       86.18      5.19 o
   0  10  10       29.73       26.37      3.23 o
   1  10  10       84.52       92.14      6.95 o
   2  10  10       60.77       55.87      8.97 o
   4  10  10        2.42        1.21      2.97 o
  -5  11  10        5.69        2.54      5.08 o
  -4  11  10       12.08       11.80      5.36 o
  -3  11  10        4.22        6.81      2.72 o
  -2  11  10        8.81        9.50      2.85 o
  -1  11  10        4.91        2.22      2.04 o
   0  11  10        1.67        1.05      2.06 o
   1  11  10        5.08        0.48      2.50 o
   4  11  10       12.30       18.86      4.48 o
  -4  12  10        9.23       13.66      5.41 o
  -3  12  10       18.33       19.11      5.33 o
  -2  12  10        8.66        8.77      2.92 o
  -1  12  10       45.06       43.61      4.09 o
   0  12  10       83.01       92.27      6.28 o
   1  12  10       45.04       43.63      7.17 o
   4  12  10        9.63       11.99      4.03 o
  -4  13  10        4.46        5.32      4.70 o
  -3  13  10        8.64        7.99      2.97 o
  -2  13  10        7.39        6.57      2.88 o
  -1  13  10        0.63        3.47      3.25 o
   0  13  10        0.10       -0.78      2.35 o
   1  13  10        0.58       -2.71      3.31 o
   4  13  10        4.18       -0.14      3.36 o
  -4  14  10        4.21        5.72      8.41 o
  -3  14  10       18.92       16.12      8.62 o
  -2  14  10       22.42       28.27      5.66 o
  -1  14  10        0.19       -2.01      2.65 o
   0  14  10        3.06        5.41      3.56 o
   1  14  10        0.20        3.64      4.42 o
   2  14  10       22.14       24.96      5.83 o
  -3  15  10        0.48        8.11      6.33 o
  -2  15  10        2.16        3.12      3.24 o
  -1  15  10        4.21        1.54      4.37 o
   0  15  10        4.44        0.29      3.02 o
   1  15  10        4.19        0.74      4.42 o
   2  15  10        2.40        0.67      3.60 o
  -3  16  10        0.87        7.07      7.81 o
  -2  16  10        5.15        4.62      4.09 o
  -1  16  10        3.14       -1.76      4.37 o
   0  16  10        9.26       14.70      4.54 o
   1  16  10        3.04       -0.48      4.19 o
   2  16  10        5.10        4.48      4.18 o
  -1  17  10        3.35        1.30      5.05 o
   0  17  10        0.46        3.59      5.08 o
   1  17  10        3.49        6.63      5.37 o
  -1  18  10        0.08        4.86      6.07 o
   0  18  10       12.67       11.14      4.92 o
   1   0  11      153.47      158.68      5.96 o
   2   0  11      130.90      138.13      6.29 o
   3   0  11        0.54       -0.52      2.75 o
   4   0  11        1.77        3.24      3.84 o
   5   0  11        0.17        4.37      4.26 o
   6   0  11        5.06       12.39      8.44 o
  -6   1  11       12.03        9.63      5.84 o
  -5   1  11        9.61       20.76      7.44 o
  -4   1  11       44.69       39.52      6.40 o
  -3   1  11       18.32       23.82      3.06 o
  -2   1  11      169.87      177.30      7.20 o
  -1   1  11        4.51        0.29      1.65 o
   0   1  11      305.31      294.70      8.51 o
   1   1  11        3.70        5.53      1.77 o
   2   1  11      172.57      181.52      7.04 o
   3   1  11       17.01       19.77      3.02 o
   4   1  11       44.74       40.84      6.37 o
   5   1  11        9.52       14.46      5.02 o
   6   1  11       11.88       33.09     10.37 o
  -6   2  11        0.86        2.43      5.42 o
  -5   2  11       31.23       35.74      9.52 o
  -4   2  11       66.76       77.78      8.59 o
  -3   2  11      128.54      125.29      5.98 o
  -2   2  11       81.55       87.21      5.60 o
  -1   2  11       71.50       81.76     19.53 o
   0   2  11       83.37       89.04      5.18 o
   1   2  11       76.05       71.63      4.59 o
   2   2  11       79.87       80.66      5.47 o
   3   2  11      131.14      130.08      5.89 o
   4   2  11       67.37       73.43      8.10 o
   5   2  11       30.80       48.54      7.52 o
   6   2  11        0.86        4.45      8.40 o
  -6   3  11        0.34        5.01      4.99 o
  -5   3  11        0.10       -1.57      3.53 o
  -4   3  11       21.92       30.29      6.16 o
  -3   3  11       34.77       36.87      6.31 o
  -2   3  11       21.40       15.15      2.83 o
  -1   3  11      296.03      277.58     10.99 o
   0   3  11       41.87       44.17      4.33 o
   1   3  11      298.06      299.56      7.72 o
   2   3  11       22.91       19.39      3.10 o
   3   3  11       35.24       35.42      7.84 o
   4   3  11       22.27       22.42      5.26 o
   5   3  11        0.05       14.95      8.65 o
   6   3  11        0.37        4.15      9.21 o
  -6   4  11        7.91        7.74      5.23 o
  -5   4  11       21.20       10.49      4.86 o
  -4   4  11       20.29       22.81      5.59 o
  -3   4  11       13.02        7.49      2.34 o
  -2   4  11        4.23        2.57      2.03 o
  -1   4  11      371.87      386.32     13.33 o
   0   4  11      119.38      109.25      6.37 o
   1   4  11      376.99      385.07     10.97 o
   2   4  11        4.78        8.34      2.54 o
   3   4  11       12.25       11.03      3.31 o
   4   4  11       20.23       20.42      2.47 o
   5   4  11       20.95       18.89      9.76 o
  -6   5  11       12.46       18.14      6.11 o
  -5   5  11        5.51       10.88      5.05 o
  -4   5  11       35.73       27.47     11.75 o
  -3   5  11      138.55      131.78      6.47 o
  -2   5  11        2.34       -1.42      4.41 o
  -1   5  11       92.66      100.60      5.20 o
   0   5  11      599.51      611.37     14.87 o
   1   5  11       92.77      108.24      6.47 o
   2   5  11        1.86       -0.03      2.07 o
   3   5  11      137.46      129.24      6.14 o
   4   5  11       36.05       32.25      3.37 o
   5   5  11        5.77       19.85     10.81 o
  -6   6  11        4.11        7.98      5.44 o
  -5   6  11        4.01        8.01     11.59 o
  -4   6  11        1.19       -1.87      3.65 o
  -3   6  11       22.79       21.50      3.20 o
  -2   6  11       89.31       85.65      5.85 o
  -1   6  11      145.86      138.46      5.52 o
   0   6  11        0.67        2.07      2.42 o
   1   6  11      145.20      140.16      6.78 o
   2   6  11       89.07       88.88      7.57 o
   3   6  11       22.69       22.44      5.18 o
   4   6  11        1.52        0.02      2.07 o
  -5   7  11        1.02        6.39      4.75 o
  -4   7  11       26.37       44.86      7.29 o
  -3   7  11       16.29       20.86      3.30 o
  -2   7  11       33.23       32.54      7.78 o
  -1   7  11       66.30       65.59      4.47 o
   0   7  11       66.57       82.87      4.96 o
   1   7  11       65.94       65.94      6.13 o
   2   7  11       32.39       42.67      6.58 o
   3   7  11       17.46       19.60      4.03 o
   4   7  11       26.50       27.84      4.27 o
  -5   8  11        8.50       14.24      5.76 o
  -4   8  11       14.18        9.58      4.78 o
  -3   8  11       13.57       21.66      3.39 o
  -2   8  11       70.26       71.87      5.57 o
  -1   8  11      209.90      229.17     12.50 o
   0   8  11       53.09       48.34      4.01 o
   1   8  11      210.58      214.73     10.04 o
   2   8  11       70.92       59.60     10.19 o
   3   8  11       13.45       11.06      3.57 o
   4   8  11       13.66       13.82      3.58 o
  -5   9  11       16.52       16.42     13.68 o
  -4   9  11       17.90       13.16      5.09 o
  -3   9  11       19.10       18.77      3.34 o
  -2   9  11       25.20       20.51      3.51 o
  -1   9  11      125.72      132.37      6.15 o
   0   9  11        0.15       -1.55      3.44 o
   1   9  11      125.83      127.18     12.95 o
   2   9  11       26.69       25.33      7.86 o
   3   9  11       19.93       20.81      4.92 o
   4   9  11       17.93       11.00      3.75 o
  -5  10  11        1.20        0.67      5.14 o
  -4  10  11        7.53        8.62      5.09 o
  -3  10  11        3.68        4.07      2.44 o
  -2  10  11        1.45        0.95      2.36 o
  -1  10  11       82.85       83.90      5.38 o
   0  10  11        1.63        2.71      2.11 o
   1  10  11       84.21       91.27      7.65 o
   2  10  11        1.41       -0.96      5.16 o
   4  10  11        7.49        4.24      3.38 o
  -5  11  11       10.05       12.41      5.90 o
  -4  11  11       10.51        7.37      4.89 o
  -3  11  11       64.77       67.19      9.57 o
  -2  11  11        3.58        4.68      2.83 o
  -1  11  11       88.57       81.98      5.42 o
   0  11  11       59.99       57.62      5.75 o
   1  11  11       87.58       87.93     15.16 o
   4  11  11       10.56       12.56      4.10 o
  -4  12  11        1.84        4.96      5.09 o
  -3  12  11        5.00        6.45      3.56 o
  -2  12  11        6.13        8.58      2.98 o
  -1  12  11       55.70       73.10      6.19 o
   0  12  11        6.93        0.96      2.86 o
   1  12  11       54.47       47.54      7.64 o
   4  12  11        1.64        1.19      3.56 o
  -4  13  11        2.70       13.34      6.11 o
  -3  13  11        4.14        9.19      3.21 o
  -2  13  11        1.32        0.58      2.71 o
  -1  13  11       16.63       13.12      4.03 o
   0  13  11        0.12       -0.25      2.34 o
   1  13  11       17.21       11.31      4.90 o
   4  13  11        2.62        4.73      4.24 o
  -3  14  11        1.60        6.22      3.97 o
  -2  14  11        0.24       -0.44      4.56 o
  -1  14  11        3.53       -2.29      4.38 o
   0  14  11       35.05       25.55      6.47 o
   1  14  11        3.75        4.38      4.48 o
  -3  15  11        1.09        0.90      3.71 o
  -2  15  11       11.43        4.38      3.72 o
  -1  15  11        1.47        3.87      3.57 o
   0  15  11        4.83        9.91      4.09 o
   1  15  11        1.42        4.04      4.57 o
  -2  16  11        5.14        3.78      5.20 o
  -1  16  11        2.03       -2.92      4.55 o
   0  16  11       11.27        4.79      3.92 o
   1  16  11        1.93       -3.24      4.42 o
  -1  17  11        1.51        4.81      5.71 o
   0  17  11        1.28        3.23      4.15 o
   1  17  11        1.54       -0.50      5.00 o
   0   0  12       56.13       60.15      5.87 o
   1   0  12      167.17      154.64      6.49 o
   2   0  12      348.57      322.35     13.24 o
   3   0  12       41.65       37.91      6.37 o
   4   0  12        2.78       11.02      4.58 o
   5   0  12        1.11        2.66      4.38 o
   6   0  12       16.10       17.09      9.74 o
  -6   1  12        7.25        5.04      6.98 o
  -5   1  12        0.64       -2.05      3.71 o
  -4   1  12       12.73        9.00      4.37 o
  -3   1  12       30.76       35.82      4.14 o
  -2   1  12        2.59        2.49      2.30 o
  -1   1  12       28.78       27.49      3.07 o
   0   1  12      257.16      263.78     10.84 o
   1   1  12       27.38       23.17      2.82 o
   2   1  12        2.67        1.44      2.93 o
   3   1  12       30.38       29.02      3.51 o
   4   1  12       12.10       16.15      4.99 o
   5   1  12        0.62        6.59      4.84 o
   6   1  12        7.00       27.14     10.64 o
  -6   2  12        2.25        4.23      7.18 o
  -5   2  12        6.17        2.19      5.19 o
  -4   2  12       25.40       17.39      5.29 o
  -3   2  12       47.49       47.96      4.31 o
  -2   2  12        4.53        2.10      2.00 o
  -1   2  12       70.01       68.86      7.37 o
   0   2  12        8.72       16.88      2.95 o
   1   2  12       73.42       85.86      4.85 o
   2   2  12        3.83        8.16      3.77 o
   3   2  12       47.10       39.11      4.99 o
   4   2  12       25.98       31.38      7.98 o
   5   2  12        6.26       31.70     10.39 o
   6   2  12        2.30        9.51      9.42 o
  -6   3  12       10.92        9.17      5.56 o
  -5   3  12        3.20        0.57      4.25 o
  -4   3  12        3.17        2.72      3.90 o
  -3   3  12       41.63       37.80      3.93 o
  -2   3  12       13.42       14.25      2.95 o
  -1   3  12       15.40       19.35      3.95 o
   0   3  12      335.39      340.71     10.58 o
   1   3  12       15.81       15.74      2.66 o
   2   3  12       12.99       13.31      2.92 o
   3   3  12       44.34       47.19      8.35 o
   4   3  12        2.87        1.45      1.71 o
   5   3  12        3.18        5.84     10.04 o
   6   3  12       11.17       17.32     10.83 o
  -6   4  12        0.97        3.60      6.06 o
  -5   4  12       34.39       35.14      7.17 o
  -4   4  12       18.64       16.70      5.02 o
  -3   4  12       22.79       20.42      3.72 o
  -2   4  12       40.32       43.12      4.36 o
  -1   4  12       54.09       53.89      5.15 o
   0   4  12       26.02       26.58      3.92 o
   1   4  12       55.96       60.45      4.25 o
   2   4  12       38.92       45.98      4.50 o
   3   4  12       23.47       25.13      6.31 o
   4   4  12       17.93       16.52      2.93 o
   5   4  12       34.80       37.67     12.08 o
  -5   5  12        7.22       11.74      5.41 o
  -4   5  12       76.40       91.23      9.90 o
  -3   5  12       11.08        6.64      2.64 o
  -2   5  12       52.15       48.31      4.61 o
  -1   5  12       75.51       76.11      5.83 o
   0   5  12       45.88       45.28      4.65 o
   1   5  12       74.64       82.85      5.99 o
   2   5  12       53.04       58.12      6.36 o
   3   5  12       11.30       12.39      2.86 o
   4   5  12       76.38       79.43     16.51 o
   5   5  12        7.17       16.07     11.65 o
  -5   6  12        1.44        3.33      4.62 o
  -4   6  12        9.96       13.21      5.42 o
  -3   6  12        9.81        9.89      2.75 o
  -2   6  12      102.87      121.16      7.18 o
  -1   6  12      205.10      202.91      6.88 o
   0   6  12      103.61       99.61      6.59 o
   1   6  12      205.69      190.27      7.88 o
   2   6  12      100.54       99.59      6.33 o
   3   6  12        9.53        9.08      4.42 o
   4   6  12        9.41        4.56      2.67 o
  -5   7  12        9.22        4.75      5.42 o
  -4   7  12       15.89       31.09      6.61 o
  -3   7  12        7.88        9.10      2.85 o
  -2   7  12      111.15      125.24      8.68 o
  -1   7  12       67.88       64.93      6.04 o
   0   7  12      229.17      206.73      8.85 o
   1   7  12       68.80       64.36      6.56 o
   2   7  12      109.82      109.16     13.48 o
   3   7  12        7.54        1.47      2.88 o
   4   7  12       16.40       11.62      3.61 o
  -5   8  12        4.86       13.31     15.24 o
  -4   8  12       10.62       15.87      5.77 o
  -3   8  12       23.45       25.81      3.89 o
  -2   8  12        9.44       13.59      3.19 o
  -1   8  12       68.36       61.12      4.61 o
   0   8  12       57.70       54.85      4.85 o
   1   8  12       69.72       73.60     17.40 o
   2   8  12        8.53        7.20      6.91 o
   3   8  12       23.56       32.85      5.01 o
   4   8  12       11.15        7.63      3.36 o
  -5   9  12        1.49        3.17      4.98 o
  -4   9  12        4.79        6.67      4.51 o
  -3   9  12       19.36       15.81      3.26 o
  -2   9  12       18.08       10.18      3.23 o
  -1   9  12        3.86        3.50      2.18 o
   0   9  12       53.95       59.95      4.62 o
   1   9  12        3.58        6.88      5.59 o
   2   9  12       18.43        1.54      6.51 o
   3   9  12       19.86       16.06      4.82 o
   4   9  12        4.44        5.95      3.46 o
  -5  10  12        7.48       13.42     11.63 o
  -4  10  12        3.38        4.80      7.81 o
  -3  10  12        4.33        6.88      4.09 o
  -2  10  12       16.18       21.71      4.81 o
  -1  10  12      143.92      155.98     10.59 o
   0  10  12      181.10      172.40      6.79 o
   1  10  12      141.03      146.07     14.47 o
   2  10  12       16.81       21.40      7.51 o
   3  10  12        4.23        6.94      3.90 o
   4  10  12        3.58        1.33      3.32 o
  -4  11  12        7.02        9.52      5.67 o
  -3  11  12        8.66        8.53      6.47 o
  -2  11  12       19.78       12.80      3.43 o
  -1  11  12       41.06       41.23      5.47 o
   0  11  12        4.00        3.21      2.50 o
   1  11  12       42.23       31.81      4.96 o
   4  11  12        7.16        9.32      4.06 o
  -4  12  12        3.01        5.52     13.27 o
  -3  12  12        1.54        3.75      2.89 o
  -2  12  12        0.83        0.10      2.70 o
  -1  12  12       68.96       69.43      7.20 o
   0  12  12       79.58       90.95      6.51 o
   1  12  12       67.09       55.65      6.26 o
   4  12  12        2.96        1.80      4.00 o
  -4  13  12        2.02       12.69      6.69 o
  -3  13  12        1.13        3.02      2.89 o
  -2  13  12        2.01        5.09      3.08 o
  -1  13  12       26.81       25.93      5.10 o
   0  13  12        0.63        0.50      2.62 o
   1  13  12       26.57       25.17      6.38 o
  -3  14  12        0.92        2.71      3.17 o
  -2  14  12        4.44        1.84      3.45 o
  -1  14  12        3.62        4.58      4.09 o
   0  14  12       15.17       12.79      4.27 o
   1  14  12        3.46        5.87      4.62 o
  -3  15  12        4.99       -4.25      6.69 o
  -2  15  12        6.04        5.29      3.82 o
  -1  15  12        3.75        4.44      3.98 o
   0  15  12        2.96        6.92      3.97 o
   1  15  12        3.88        2.95      4.87 o
  -2  16  12        9.00       19.99      9.22 o
  -1  16  12        8.51        6.66      5.10 o
   0  16  12        0.55        2.46      3.76 o
   1  16  12        8.50       10.22      5.60 o
  -1  17  12        1.30        4.42      5.67 o
   0  17  12        6.01       -1.12      4.10 o
   1   0  13      134.43      133.50      6.48 o
   2   0  13       40.81       42.75      4.58 o
   3   0  13      108.96       94.54      6.22 o
   4   0  13       83.87       99.65      7.90 o
   5   0  13       72.74       94.12     10.61 o
   6   0  13        5.51       10.84      9.86 o
  -5   1  13       10.73       10.97      5.47 o
  -4   1  13       52.76       50.92      3.54 o
  -3   1  13        1.71        0.72      2.02 o
  -2   1  13        7.82        6.50      2.59 o
  -1   1  13       53.98       50.48      4.05 o
   0   1  13      329.27      326.06      8.79 o
   1   1  13       54.60       56.36      4.21 o
   2   1  13        7.88        4.15      2.45 o
   3   1  13        1.78       -0.58      1.88 o
   4   1  13       52.32       59.05      3.69 o
   5   1  13       10.31       14.24      7.96 o
  -5   2  13       12.59       11.44      5.68 o
  -4   2  13        9.77       11.44      2.19 o
  -3   2  13       13.36       15.00      5.27 o
  -2   2  13      148.74      156.48      7.32 o
  -1   2  13       17.76       19.46      3.59 o
   0   2  13      245.68      251.50      7.60 o
   1   2  13       16.70       17.30      2.79 o
   2   2  13      146.40      140.93      7.01 o
   3   2  13       11.90        9.63      5.49 o
   4   2  13        9.93        8.34      2.20 o
   5   2  13       13.07       12.22     10.61 o
  -5   3  13       28.91       16.36      6.17 o
  -4   3  13       13.55       17.67      5.43 o
  -3   3  13       29.32       31.85      3.94 o
  -2   3  13      136.80      132.69      7.09 o
  -1   3  13      101.17      120.76      6.87 o
   0   3  13      508.05      496.76     11.30 o
   1   3  13       98.20      105.76      5.66 o
   2   3  13      137.38      130.69      6.66 o
   3   3  13       29.51       32.64      4.08 o
   4   3  13       14.00       12.43      2.58 o
   5   3  13       28.43       32.83     12.22 o
  -5   4  13        8.74        6.55      8.69 o
  -4   4  13        6.97       11.59      5.41 o
  -3   4  13       33.06       29.77      4.13 o
  -2   4  13       55.09       50.13      5.87 o
  -1   4  13      537.31      527.99     14.34 o
   0   4  13      407.69      418.75     14.72 o
   1   4  13      540.73      532.25     11.86 o
   2   4  13       56.19       58.89      5.19 o
   3   4  13       32.62       44.06      4.51 o
   4   4  13        6.73        9.71      2.80 o
   5   4  13        8.44       -3.95     10.85 o
  -5   5  13        5.14        6.80      8.42 o
  -4   5  13        2.35        4.30      4.56 o
  -3   5  13       23.98       26.09      4.60 o
  -2   5  13        2.51       -2.78      3.89 o
  -1   5  13       23.74       24.28      3.78 o
   0   5  13       39.50       43.84      4.78 o
   1   5  13       22.80       24.99      5.68 o
   2   5  13        2.73        2.63      2.55 o
   3   5  13       24.37       24.52      3.78 o
   4   5  13        2.10       -1.11      5.44 o
   5   5  13        5.30        8.31     12.17 o
  -5   6  13       17.99       14.45      6.44 o
  -4   6  13        3.62        6.68      4.82 o
  -3   6  13       13.97       10.88      3.00 o
  -2   6  13       11.53       10.60      3.10 o
  -1   6  13       75.62       73.10      6.94 o
   0   6  13        0.51       -2.18      2.22 o
   1   6  13       74.97       65.13     14.29 o
   2   6  13       11.69       12.48      3.06 o
   3   6  13       14.06       11.54      3.86 o
   4   6  13        3.59        6.46      4.12 o
  -5   7  13        0.50        3.55      5.45 o
  -4   7  13       38.72       45.32      9.05 o
  -3   7  13        3.85        2.40      2.56 o
  -2   7  13      181.80      204.13     11.91 o
  -1   7  13       66.61       72.49      5.14 o
   0   7  13        1.47        0.96      2.58 o
   1   7  13       66.90       68.18      7.46 o
   2   7  13      182.71      173.87     16.80 o
   3   7  13        3.83        2.56      3.05 o
   4   7  13       38.44       42.43      5.23 o
  -5   8  13        7.72        7.46      5.69 o
  -4   8  13        5.07        3.00      8.78 o
  -3   8  13       17.94       20.86      5.67 o
  -2   8  13       11.43        9.99      3.15 o
  -1   8  13        7.10        7.47      2.44 o
   0   8  13      272.59      286.42     10.37 o
   1   8  13        6.82        1.81      4.09 o
   2   8  13       10.70        7.47      7.45 o
   3   8  13       17.98       14.51      4.36 o
   4   8  13        5.27       -0.07      2.98 o
  -5   9  13        2.08        7.13     13.95 o
  -4   9  13        5.93        5.46      2.10 o
  -3   9  13        1.66        2.33      2.51 o
  -2   9  13       72.13       74.78      6.25 o
  -1   9  13       29.12       34.31      3.94 o
   0   9  13        0.08        1.54      2.24 o
   1   9  13       28.03       34.90      8.25 o
   2   9  13       71.41       74.57     12.08 o
   3   9  13        1.72        2.16      3.50 o
   4   9  13        6.20        4.61      3.66 o
  -4  10  13        0.04        0.93      2.14 o
  -3  10  13        5.36        5.01      4.40 o
  -2  10  13        6.42        9.04      3.03 o
  -1  10  13        7.04        3.37      3.07 o
   0  10  13      128.95      150.95      8.22 o
   1  10  13        7.19        6.36      5.62 o
   2  10  13        6.83        4.21      6.34 o
   3  10  13        5.25        7.37      4.11 o
   4  10  13        0.04       -1.20      3.10 o
  -4  11  13        2.74        5.83      6.30 o
  -3  11  13        4.08        3.37      2.90 o
  -2  11  13        1.56        1.86      2.57 o
  -1  11  13        4.03        3.80      2.90 o
   0  11  13        1.20        0.59      2.42 o
   1  11  13        4.55       -0.69      4.60 o
   3  11  13        4.05        2.85      3.76 o
   4  11  13        2.77        3.73      3.84 o
  -4  12  13        8.03       12.33      6.21 o
  -3  12  13       14.96       15.23      3.82 o
  -2  12  13        1.74        4.37      3.11 o
  -1  12  13        8.64        8.61      3.75 o
   0  12  13        0.73       -0.58      2.52 o
   1  12  13        8.66        4.54      5.37 o
  -3  13  13        7.56       12.48      3.71 o
  -2  13  13       14.76       13.43      3.94 o
  -1  13  13       15.85       18.07      5.06 o
   0  13  13       64.22       70.01      8.11 o
  -3  14  13        1.82        7.98      5.56 o
  -2  14  13       16.32       17.46      4.99 o
  -1  14  13        1.71        2.18      3.68 o
   0  14  13       53.66       46.45      6.44 o
   1  14  13        1.62       -2.42      4.17 o
  -2  15  13        1.28       -1.30      3.75 o
  -1  15  13        6.83        1.04      3.97 o
   0  15  13       21.34       20.66      8.64 o
   1  15  13        6.52        4.52      4.89 o
  -1  16  13        1.49        8.91      6.41 o
   0  16  13       21.37       23.23      7.22 o
   1  16  13        1.55        2.98      5.24 o
   0   0  14       48.85       54.58      6.27 o
   1   0  14      278.83      280.33     10.04 o
   2   0  14       17.18       10.99      3.17 o
   3   0  14        0.01       -2.22      2.70 o
   4   0  14        1.69        0.50      3.58 o
   5   0  14        3.38        8.83      5.19 o
  -5   1  14       24.77       29.00      7.44 o
  -4   1  14        6.66        9.95      2.50 o
  -3   1  14       27.47       17.70      5.12 o
  -2   1  14       44.76       44.58      6.63 o
  -1   1  14      359.24      366.43     11.65 o
   0   1  14      953.01      955.02     19.93 o
   1   1  14      360.15      377.54     11.73 o
   2   1  14       46.42       29.44      4.08 o
   3   1  14       27.76       23.72      5.81 o
   4   1  14        6.37       10.53      2.85 o
   5   1  14       25.29       37.14      7.71 o
  -5   2  14        9.35       18.51     12.05 o
  -4   2  14       22.62       30.37      3.29 o
  -3   2  14        9.96        9.18      2.96 o
  -2   2  14       12.10        8.72      3.04 o
  -1   2  14       37.50       41.74      4.84 o
   0   2  14        4.16       -0.25      2.01 o
   1   2  14       39.44       45.37      4.94 o
   2   2  14       12.34        9.31      2.83 o
   3   2  14        9.70        6.94      3.47 o
   4   2  14       22.38       25.53      6.86 o
   5   2  14        9.48       13.51     11.67 o
  -5   3  14        2.07        4.19      5.89 o
  -4   3  14        5.81        9.52      2.39 o
  -3   3  14       36.50       35.17      4.30 o
  -2   3  14       46.58       61.58      8.51 o
  -1   3  14       61.69       66.65      9.31 o
   0   3  14       70.27       70.39      4.85 o
   1   3  14       60.00       58.45      5.34 o
   2   3  14       45.72       39.73      4.54 o
   3   3  14       36.98       26.25      3.97 o
   4   3  14        5.81        9.34      2.67 o
   5   3  14        2.14       19.84     12.03 o
  -5   4  14        0.08        0.77      4.95 o
  -4   4  14       27.48       28.24      3.16 o
  -3   4  14       14.71       15.86      3.39 o
  -2   4  14       49.34       51.84      5.21 o
  -1   4  14      138.62      157.89      7.83 o
   0   4  14        0.19        2.99      2.22 o
   1   4  14      135.88      146.24      8.29 o
   2   4  14       48.96       51.77      5.18 o
   3   4  14       15.00       10.13      3.01 o
   4   4  14       27.97       28.08      4.29 o
   5   4  14        0.08       -2.09     10.65 o
  -5   5  14       14.62       21.04     12.20 o
  -4   5  14       14.43        8.45      2.44 o
  -3   5  14       25.06       25.44      4.52 o
  -2   5  14        9.45       10.62      3.09 o
  -1   5  14       56.85       60.21      5.68 o
   0   5  14        3.60       -1.79      2.52 o
   1   5  14       59.17       52.72      5.22 o
   2   5  14        8.77        9.94      3.56 o
   3   5  14       24.31       26.03      4.55 o
   4   5  14       14.68       12.79      5.24 o
   5   5  14       14.20        5.76     12.00 o
  -5   6  14        2.26       13.74      6.06 o
  -4   6  14        6.15        6.05      2.26 o
  -3   6  14       10.74        5.41      2.99 o
  -2   6  14        4.38       -0.90      2.25 o
  -1   6  14       16.85       17.79      3.91 o
   0   6  14       16.18       10.30      3.47 o
   1   6  14       16.26       19.98      5.52 o
   2   6  14        4.40       -1.20      2.52 o
   3   6  14       11.17       15.11      4.10 o
   4   6  14        6.10        1.15      4.57 o
  -5   7  14        5.98        6.59      5.66 o
  -4   7  14        0.80        3.44      2.31 o
  -3   7  14       11.91       13.01      3.31 o
  -2   7  14       18.80       16.90      4.77 o
  -1   7  14       19.67       24.40      4.33 o
   0   7  14       26.02       17.96      3.97 o
   1   7  14       20.76       20.28      5.59 o
   2   7  14       19.79       17.21      4.59 o
   3   7  14       12.34       11.29      3.94 o
   4   7  14        0.76       -0.44      2.91 o
  -4   8  14       16.00       17.77      3.00 o
  -3   8  14       14.85       21.50      4.49 o
  -2   8  14        0.61        1.94      2.67 o
  -1   8  14        3.56        2.73      3.84 o
   0   8  14       61.20       58.99      5.78 o
   1   8  14        3.63        6.02      4.67 o
   2   8  14        0.70       -1.52      2.80 o
   3   8  14       14.77        9.84      4.12 o
   4   8  14       15.80       11.38      4.14 o
  -4   9  14        0.16        0.91      2.94 o
  -3   9  14        3.20        4.82      2.99 o
  -2   9  14       16.40       15.18      6.63 o
  -1   9  14       14.77       23.07      6.43 o
   0   9  14        2.42       -1.83      2.85 o
   1   9  14       14.16       11.45      6.80 o
   2   9  14       16.32        2.25      7.16 o
   3   9  14        3.11        5.05      3.90 o
   4   9  14        0.15        0.68      3.26 o
  -4  10  14        3.45        4.16      3.16 o
  -3  10  14        0.36        2.98      4.92 o
  -2  10  14        0.41        3.11      2.91 o
  -1  10  14        5.14        1.84      2.82 o
   0  10  14        0.12       -1.47      2.95 o
   1  10  14        5.53        6.83      5.94 o
   2  10  14        0.38       -4.81      5.97 o
   3  10  14        0.40       -3.33      3.33 o
   4  10  14        3.51        4.91      4.10 o
  -4  11  14        7.09        9.09      4.43 o
  -3  11  14        6.44       10.11      3.42 o
  -2  11  14       31.59       37.40      7.11 o
  -1  11  14        5.75        9.26      3.46 o
   0  11  14        0.06        1.40      2.67 o
   1  11  14        5.77        1.17      5.22 o
   3  11  14        6.63        4.83      4.52 o
  -3  12  14        0.95       -1.96      2.94 o
  -2  12  14        2.90        4.54      3.34 o
  -1  12  14       26.91       31.96      5.77 o
   0  12  14        9.11        6.88      3.12 o
   1  12  14       27.40       23.71      7.90 o
   3  12  14        0.87       -3.64      3.64 o
  -3  13  14        2.00        7.74      5.71 o
  -2  13  14        2.06        8.25      3.90 o
  -1  13  14        7.15        5.49      7.97 o
   0  13  14        6.52        7.29      3.33 o
  -2  14  14        6.27        5.00      5.45 o
  -1  14  14        2.58        5.06      4.28 o
   0  14  14        0.94       -0.98      3.62 o
  -2  15  14        1.63       -5.87      5.87 o
  -1  15  14        3.64        4.08      4.31 o
   0  15  14        0.02        3.58      5.97 o
   0  16  14        4.80        7.17      6.49 o
   1   0  15        1.08       -0.35      2.60 o
   2   0  15       68.20       69.53      5.97 o
   3   0  15        0.13        1.10      2.39 o
   4   0  15        0.14        0.75      2.95 o
   5   0  15       15.51       22.17     11.41 o
  -5   1  15        4.07        8.53      5.74 o
  -4   1  15        4.87        6.78      2.73 o
  -3   1  15       16.04       12.28      3.35 o
  -2   1  15       34.01       34.06      5.44 o
  -1   1  15      115.89      125.84      8.02 o
   0   1  15       82.44      101.70      5.81 o
   1   1  15      115.79      116.17      7.52 o
   2   1  15       35.05       35.00      4.67 o
   3   1  15       16.53       13.91      3.39 o
   4   1  15        4.72        5.56      2.63 o
   5   1  15        3.96        8.90      6.21 o
  -5   2  15        0.70        4.45      5.54 o
  -4   2  15       32.51       35.24      4.69 o
  -3   2  15       22.03       21.30      4.35 o
  -2   2  15       27.78       30.22      6.73 o
  -1   2  15      145.15      132.51      8.14 o
   0   2  15       57.16       61.50      5.92 o
   1   2  15      142.61      144.91      7.87 o
   2   2  15       27.26       33.47      4.44 o
   3   2  15       22.11       19.27      3.55 o
   4   2  15       32.36       31.16      3.88 o
   5   2  15        0.80       28.80     13.27 o
  -5   3  15        5.07        4.44      5.45 o
  -4   3  15        9.97       12.43      2.85 o
  -3   3  15       28.57       25.46      5.82 o
  -2   3  15       28.84       34.95      4.68 o
  -1   3  15       99.84      108.81      7.48 o
   0   3  15      347.93      343.95      9.67 o
   1   3  15      101.18      102.47      7.02 o
   2   3  15       28.02       26.90      4.13 o
   3   3  15       28.31       28.32      4.23 o
   4   3  15       10.13       12.36      3.05 o
   5   3  15        5.02       16.37     13.15 o
  -5   4  15        8.25        3.59      5.66 o
  -4   4  15       13.08       11.86      2.94 o
  -3   4  15       10.90        9.78      4.86 o
  -2   4  15       42.48       40.96      4.97 o
  -1   4  15       33.10       41.44      5.13 o
   0   4  15        1.91        2.86      2.38 o
   1   4  15       32.58       33.84      5.15 o
   2   4  15       44.07       40.96      4.96 o
   3   4  15       10.88        7.54      8.85 o
   4   4  15       12.97       17.46      6.66 o
   5   4  15        8.02        5.20     12.36 o
  -5   5  15        1.94        2.29      5.11 o
  -4   5  15        0.20        0.87      4.07 o
  -3   5  15       43.47       43.83      7.07 o
  -2   5  15       20.49       22.78      4.24 o
  -1   5  15      160.44      162.22      9.21 o
   0   5  15       72.12       82.68      6.76 o
   1   5  15      160.43      165.70      8.44 o
   2   5  15       20.05       16.87      3.80 o
   3   5  15       43.07       32.02      6.30 o
   4   5  15        0.22       -1.54      3.14 o
   5   5  15        1.96       -7.43     11.49 o
  -5   6  15        0.67        2.16      9.19 o
  -4   6  15        5.87        9.19      2.84 o
  -3   6  15        4.13        0.51      4.86 o
  -2   6  15        2.74        3.17      2.95 o
  -1   6  15       62.18       63.58      6.40 o
   0   6  15        2.71        0.99      3.06 o
   1   6  15       60.11       63.91      8.75 o
   2   6  15        2.75        0.05      2.71 o
   3   6  15        4.16       -0.84      3.36 o
   4   6  15        5.73        3.11      9.67 o
  -4   7  15        0.26        1.63      2.49 o
  -3   7  15       12.99       16.03      5.11 o
  -2   7  15        9.65        4.52      3.40 o
  -1   7  15       36.37       39.70      5.20 o
   0   7  15        0.30       -1.90      2.76 o
   1   7  15       37.37       38.32      9.16 o
   2   7  15        9.89       11.13      4.33 o
   3   7  15       12.98        5.11      4.04 o
   4   7  15        0.22        1.63      3.45 o
  -4   8  15        2.47        1.22      2.43 o
  -3   8  15        4.14        3.75      2.97 o
  -2   8  15       26.57       39.51      5.12 o
  -1   8  15       44.29       40.65      5.34 o
   0   8  15       15.71       11.83      5.54 o
   1   8  15       44.26       39.45      6.79 o
   2   8  15       26.20       23.25      5.16 o
   3   8  15        4.22       -2.68      4.58 o
   4   8  15        2.60        0.55      3.82 o
  -4   9  15        3.71        2.82      3.10 o
  -3   9  15       18.18       17.65      4.06 o
  -2   9  15        6.73        2.33      2.90 o
  -1   9  15        8.32        9.79      3.79 o
   0   9  15        1.31       -2.07      2.80 o
   1   9  15        8.05       13.18      7.31 o
   2   9  15        6.84        1.91      3.74 o
   3   9  15       18.01        9.30      4.71 o
   4   9  15        3.65       -2.77      3.52 o
  -4  10  15       17.18       27.90      4.15 o
  -3  10  15        4.35        3.02      3.14 o
  -2  10  15        1.00        4.34      3.28 o
  -1  10  15       13.75       11.67      3.87 o
   0  10  15        6.67        3.11      3.76 o
   1  10  15       14.27       11.96      7.40 o
   2  10  15        0.93        4.69      6.73 o
   3  10  15        4.29       -0.50      3.97 o
  -3  11  15       13.09       12.36      3.93 o
  -2  11  15        4.73        7.24      3.92 o
  -1  11  15        3.60       -0.84      3.57 o
   0  11  15        6.79       10.52      4.10 o
   1  11  15        3.49        2.72      6.00 o
   3  11  15       12.99       11.71      5.28 o
  -3  12  15        2.20        7.01      6.43 o
  -2  12  15        9.21       13.49      4.06 o
  -1  12  15        1.75       -1.47      3.51 o
   0  12  15       22.45        7.87      7.12 o
   1  12  15        1.71       -3.85      5.71 o
   3  12  15        2.22        2.06      4.61 o
  -2  13  15        0.32       -0.38      3.42 o
  -1  13  15        4.18        0.08      3.85 o
   0  13  15        6.75        5.86      3.46 o
  -2  14  15        4.04        1.22      6.37 o
  -1  14  15        9.19        8.86      4.79 o
   0  14  15        0.00       -1.48      5.03 o
  -1  15  15       11.29        7.95      4.78 o
   0  15  15        0.75        0.91      6.23 o
   0   0  16       79.44       87.61      8.02 o
   1   0  16        0.06       -2.59      2.75 o
   2   0  16       36.22       39.68      5.10 o
   3   0  16       38.96       43.62      5.17 o
   4   0  16        3.81        0.50      4.30 o
   5   0  16        4.56        6.40      7.71 o
  -5   1  16        5.58        3.31      5.87 o
  -4   1  16       14.06       20.41      3.65 o
  -3   1  16        1.87       -1.52      2.38 o
  -2   1  16       47.38       44.97      5.31 o
  -1   1  16      131.95      157.40     10.94 o
   0   1  16       92.18       93.54      5.85 o
   1   1  16      131.49      138.52      8.51 o
   2   1  16       47.53       46.89      5.35 o
   3   1  16        1.66       -0.31      2.51 o
   4   1  16       13.46       21.37      3.62 o
   5   1  16        5.74       10.94     12.65 o
  -5   2  16        0.44       -4.58      8.03 o
  -4   2  16        9.97       15.36      3.84 o
  -3   2  16       11.67       11.86      3.35 o
  -2   2  16        0.92       -2.15      2.41 o
  -1   2  16        7.73        7.13      4.53 o
   0   2  16       76.64       71.80      5.31 o
   1   2  16        7.28       10.22      5.30 o
   2   2  16        1.12        3.19      2.71 o
   3   2  16       11.56        5.64      3.08 o
   4   2  16       10.01        5.07      2.75 o
   5   2  16        0.35        8.28     13.05 o
  -5   3  16        0.16        6.99      6.05 o
  -4   3  16       11.02       11.28      3.12 o
  -3   3  16        2.48       -2.40      2.40 o
  -2   3  16       61.95       60.39      6.13 o
  -1   3  16       13.83       11.42      3.55 o
   0   3  16       12.98       11.02      3.49 o
   1   3  16       14.58        8.99      3.44 o
   2   3  16       61.52       60.99      5.94 o
   3   3  16        2.29        5.30      2.96 o
   4   3  16       10.84        2.80      3.27 o
   5   3  16        0.13        6.98     12.52 o
  -4   4  16        1.52        1.22      2.63 o
  -3   4  16       13.50       10.62      4.53 o
  -2   4  16        2.02       -2.04      2.56 o
  -1   4  16       10.76        4.20      3.31 o
   0   4  16      125.41      118.99      8.45 o
   1   4  16       10.45        8.30      3.39 o
   2   4  16        1.96       -0.69      2.58 o
   3   4  16       13.70       10.36      3.25 o
   4   4  16        1.56       -2.48      4.50 o
  -4   5  16        0.37        2.14      2.73 o
  -3   5  16       10.68       12.74      3.59 o
  -2   5  16       74.27       74.93      6.76 o
  -1   5  16        2.78        0.77      2.97 o
   0   5  16      123.16      126.68      6.90 o
   1   5  16        2.72       -1.59      2.92 o
   2   5  16       74.55       82.66      6.68 o
   3   5  16       11.03        8.87      4.15 o
   4   5  16        0.40        1.17      6.28 o
  -4   6  16        8.60       10.64      5.05 o
  -3   6  16        3.96        8.89      3.41 o
  -2   6  16       52.39       54.06      5.91 o
  -1   6  16       24.30       24.67      4.53 o
   0   6  16       20.28       18.13      4.21 o
   1   6  16       24.12       19.48      5.25 o
   2   6  16       52.37       45.18      6.54 o
   3   6  16        3.78        0.89      3.61 o
   4   6  16        8.50        5.38      8.09 o
  -4   7  16        6.87        5.61      3.02 o
  -3   7  16        8.63        6.87      3.41 o
  -2   7  16        9.17        4.29      6.69 o
  -1   7  16       14.46       17.19      4.32 o
   0   7  16       18.24       14.58      4.20 o
   1   7  16       13.73       18.31      4.13 o
   2   7  16        9.23        4.18      8.26 o
   3   7  16        8.49        0.89      6.91 o
   4   7  16        6.85        7.22      6.79 o
  -4   8  16        6.29       13.71      5.27 o
  -3   8  16        6.69        8.78      3.55 o
  -2   8  16        0.23        0.21      3.31 o
  -1   8  16       36.72       36.59      5.27 o
   0   8  16       49.83       50.77      9.45 o
   1   8  16       37.11       34.31      8.90 o
   2   8  16        0.26       -3.17      3.17 o
   3   8  16        6.68        2.26      3.67 o
   4   8  16        6.35       12.53      5.09 o
  -4   9  16        3.01        1.38      4.40 o
  -3   9  16       11.29       12.97      3.88 o
  -2   9  16        1.40       -2.00      2.82 o
  -1   9  16        5.80        5.68      3.54 o
   0   9  16       11.54       16.41      4.36 o
   1   9  16        5.78        2.26      6.15 o
   2   9  16        1.38       -3.54      3.54 o
   3   9  16       11.47        9.02      4.89 o
  -3  10  16        1.51        1.56      3.41 o
  -2  10  16       17.23       13.87      4.14 o
  -1  10  16        5.11        0.97      3.64 o
   0  10  16        7.41        6.92      4.23 o
   1  10  16        5.08       -0.22      5.68 o
   2  10  16       17.17       12.52      6.61 o
   3  10  16        1.48        0.52      4.48 o
  -3  11  16        4.43        6.51      5.86 o
  -2  11  16       12.48       11.75      3.98 o
  -1  11  16        1.49        0.57      3.28 o
   0  11  16        6.74        2.22      3.96 o
   1  11  16        1.63       -1.26      6.03 o
  -2  12  16        0.39       -0.46      5.02 o
  -1  12  16        3.83        2.99      4.04 o
   0  12  16       25.87       26.61      8.53 o
   1  12  16        3.95       -2.87      6.20 o
  -2  13  16        7.32        8.45      7.64 o
  -1  13  16        4.10        3.73      4.35 o
   0  13  16        0.18       -1.09      6.07 o
  -1  14  16        4.25        4.17      4.38 o
   1   0  17       39.96       37.07      5.10 o
   2   0  17        8.28        4.95      3.32 o
   3   0  17       40.46       35.36      4.96 o
   4   0  17        0.01       -1.77      3.07 o
  -4   1  17        5.90        4.49      3.37 o
  -3   1  17        9.57        9.36      3.40 o
  -2   1  17        8.03        1.24      6.48 o
  -1   1  17       21.50       18.10      4.28 o
   0   1  17        1.22        2.61      2.50 o
   1   1  17       21.08       18.57      4.08 o
   2   1  17        8.53        8.11      3.53 o
   3   1  17        9.46        6.27      3.21 o
   4   1  17        5.96        7.74      3.26 o
  -4   2  17       11.48       12.46      3.46 o
  -3   2  17        4.16        3.93      4.40 o
  -2   2  17       25.76       26.21      4.65 o
  -1   2  17       12.00        5.46      3.25 o
   0   2  17       45.46       44.41      4.57 o
   1   2  17       12.52       10.51      3.89 o
   2   2  17       25.61       20.54      4.34 o
   3   2  17        4.57        5.38      3.36 o
   4   2  17       11.88        4.72      3.22 o
  -4   3  17        3.12       -0.14      2.93 o
  -3   3  17        0.28       -0.36      2.75 o
  -2   3  17       50.62       54.47      6.01 o
  -1   3  17       14.88       17.07      4.65 o
   0   3  17        1.11        0.17      2.51 o
   1   3  17       14.79       11.01      3.69 o
   2   3  17       51.73       44.37      5.59 o
   3   3  17        0.31       -2.61      2.61 o
   4   3  17        3.06       -2.61      3.35 o
  -4   4  17        0.87       -2.68      2.68 o
  -3   4  17       10.91       17.27      4.13 o
  -2   4  17        0.69       -2.53      5.05 o
  -1   4  17       39.45       38.86      5.28 o
   0   4  17        7.04        6.34      2.83 o
   1   4  17       39.59       39.99      5.26 o
   2   4  17        0.70       -2.31      2.71 o
   3   4  17       10.62        8.08      3.47 o
   4   4  17        0.74       -3.89      7.57 o
  -4   5  17        7.09        6.11      3.21 o
  -3   5  17        0.45        1.35      5.02 o
  -2   5  17        5.04        5.38      4.74 o
  -1   5  17        1.56       -3.06      3.06 o
   0   5  17        0.18        0.16      3.21 o
   1   5  17        1.55       -0.01      3.23 o
   2   5  17        5.47       -0.06      3.60 o
   3   5  17        0.43       -2.72      3.75 o
   4   5  17        6.82        4.10      3.95 o
  -4   6  17        5.48        5.16      3.28 o
  -3   6  17        7.85        4.55      3.27 o
  -2   6  17        5.95        8.68      3.83 o
  -1   6  17        7.34       12.53      4.13 o
   0   6  17       18.46       15.76      4.34 o
   1   6  17        7.49        4.26      3.33 o
   2   6  17        5.94        6.72      6.68 o
   3   6  17        8.12        7.79      4.00 o
   4   6  17        5.65        4.89      6.74 o
  -4   7  17       12.29       14.06      3.65 o
  -3   7  17        3.01        2.59      3.52 o
  -2   7  17       15.46       16.12      4.24 o
  -1   7  17        1.45        1.91      3.36 o
   0   7  17        2.70       -0.68      3.38 o
   1   7  17        1.52        2.38      4.26 o
   2   7  17       15.14       19.83      5.38 o
   3   7  17        3.09       -0.26      3.84 o
   4   7  17       12.37       -5.55     11.99 o
  -3   8  17        2.78        3.30      4.30 o
  -2   8  17        5.82        9.69      3.83 o
  -1   8  17       14.28       19.80      4.66 o
   0   8  17        3.07       -2.98      4.93 o
   1   8  17       14.37       20.56      5.24 o
   2   8  17        5.88       11.54      7.16 o
   3   8  17        2.68        5.25      9.08 o
  -3   9  17        7.16       11.61      5.61 o
  -2   9  17       12.17        6.53      3.64 o
  -1   9  17       19.52       25.95      4.93 o
   0   9  17       17.85       14.46      4.38 o
   1   9  17       19.95       15.56      8.01 o
   2   9  17       12.46        1.62      7.99 o
   3   9  17        7.22        8.87      5.02 o
  -3  10  17        7.21        9.47     10.00 o
  -2  10  17        1.94       -0.99      3.51 o
  -1  10  17        4.97        3.83      3.85 o
   0  10  17        0.29        4.65      6.09 o
   1  10  17        4.81        2.91      6.72 o
   2  10  17        1.92        1.58      4.44 o
  -2  11  17        0.20       -0.08      3.74 o
  -1  11  17        5.29        3.17      4.22 o
   0  11  17        4.25       -2.10      6.08 o
   1  11  17        5.02       -3.68      6.31 o
   2  11  17        0.24        0.74      5.32 o
  -2  12  17        4.72       15.34      7.16 o
  -1  12  17        6.84        6.53      4.80 o
   0  12  17       13.19        6.33      6.90 o
   1  12  17        6.82        5.00      7.81 o
   2  12  17        4.74        8.60      6.27 o
  -1  13  17        4.50        3.21      4.78 o
   0  13  17        2.36       -5.82      5.82 o
   0   0  18        7.78        8.25      4.38 o
   1   0  18       57.47       64.38     13.95 o
   2   0  18        3.15        2.37      3.27 o
   3   0  18       13.21       17.31      4.19 o
   4   0  18        3.82       -0.75      4.17 o
  -4   1  18        1.62        3.37      3.14 o
  -3   1  18       30.65       25.04      4.58 o
  -2   1  18        5.73        1.98      5.11 o
  -1   1  18       15.65       12.78      4.14 o
   0   1  18       26.48       23.69      3.93 o
   1   1  18       15.45       18.37      6.12 o
   2   1  18        5.63        6.65      3.66 o
   3   1  18       30.74       33.61      5.00 o
   4   1  18        1.58        2.54      3.26 o
  -4   2  18       20.93       28.24      6.67 o
  -3   2  18        1.85        2.25      3.01 o
  -2   2  18       17.41       19.87      4.52 o
  -1   2  18       37.47       35.29      5.29 o
   0   2  18        0.20        0.79      3.78 o
   1   2  18       37.94       44.25      7.57 o
   2   2  18       17.00       19.52      4.52 o
   3   2  18        1.80       -2.83      2.83 o
   4   2  18       21.01       17.05      5.47 o
  -4   3  18        0.19        0.38      3.18 o
  -3   3  18        9.55        5.05      3.81 o
  -2   3  18       21.51        9.14      3.67 o
  -1   3  18        3.50        2.02      3.60 o
   0   3  18        0.00        0.74      3.33 o
   1   3  18        3.34        3.08      3.43 o
   2   3  18       21.34       23.07      7.91 o
   3   3  18        9.56        6.32      7.04 o
   4   3  18        0.18       -4.65      6.26 o
  -4   4  18        0.18        1.93      4.80 o
  -3   4  18       33.72       32.11      5.19 o
  -2   4  18       15.01       21.78      4.74 o
  -1   4  18        0.14       -2.43      3.12 o
   0   4  18       29.88       27.03      5.07 o
   1   4  18        0.09       -0.47      3.08 o
   2   4  18       14.56        6.78      7.39 o
   3   4  18       33.74       42.02      5.46 o
   4   4  18        0.13      -10.56     10.56 o
  -4   5  18        1.99       -4.59      5.58 o
  -3   5  18        1.35        0.61      3.21 o
  -2   5  18       27.42       26.28      5.00 o
  -1   5  18        2.34        2.71      3.78 o
   0   5  18        0.55        1.19      3.44 o
   1   5  18        2.34        2.05      3.50 o
   2   5  18       27.08       23.11      4.72 o
   3   5  18        1.19        1.30      4.07 o
   4   5  18        2.02       -8.32     10.90 o
  -3   6  18        1.26        1.79      3.44 o
  -2   6  18       25.69       28.33      5.31 o
  -1   6  18        0.33       -1.99      3.10 o
   0   6  18       10.29        9.46      4.12 o
   1   6  18        0.38       -3.31      3.31 o
   2   6  18       26.24       34.43      9.16 o
   3   6  18        1.31       -3.43      5.16 o
  -3   7  18       14.98       20.83      4.86 o
  -2   7  18        5.02        3.14      3.67 o
  -1   7  18        5.57        4.15      3.85 o
   0   7  18        6.03       -0.81      5.17 o
   1   7  18        5.48        2.72      5.63 o
   2   7  18        5.16        9.11      9.85 o
   3   7  18       14.56        9.62     10.67 o
  -3   8  18       13.48        0.47      5.71 o
  -2   8  18        4.64        4.54      6.75 o
  -1   8  18       25.78       15.91      4.63 o
   0   8  18        0.07       -3.58      8.99 o
   1   8  18       25.54       32.95      6.06 o
   2   8  18        4.38       -2.15      4.14 o
   3   8  18       13.36       10.32     11.37 o
  -3   9  18       12.50       19.50      7.54 o
  -2   9  18        0.49       -1.65      3.50 o
  -1   9  18        3.96        3.38      4.88 o
   0   9  18        4.04        7.71      5.83 o
   1   9  18        3.97        4.41      4.59 o
   2   9  18        0.42       -1.14      6.79 o
  -2  10  18        4.05        5.78      5.92 o
  -1  10  18        2.55        3.53      3.63 o
   0  10  18        8.20        0.89      6.21 o
   1  10  18        2.63        4.09      4.51 o
   2  10  18        4.15       -0.39      4.64 o
  -2  11  18       23.28       21.92      8.51 o
  -1  11  18        0.01        1.11      4.00 o
   0  11  18        4.42        5.89      7.13 o
   1  11  18        0.01       -2.54      6.29 o
  -1  12  18        3.30        5.93      6.07 o
   0  12  18        3.80       -1.88      6.36 o
   1  12  18        3.32        2.44      7.53 o
   1   0  19        6.47        1.82      3.85 o
   2   0  19        9.65        7.70      4.11 o
   3   0  19       12.61        9.04      4.41 o
  -3   1  19        3.19       -0.02      3.28 o
  -2   1  19       10.87        9.81      4.07 o
  -1   1  19       12.47        8.61      4.04 o
   0   1  19       33.11       27.87      7.14 o
   1   1  19       12.16       10.17      7.35 o
   2   1  19       10.80       13.26      4.13 o
   3   1  19        3.05        0.72      3.85 o
  -3   2  19       16.38       21.13      4.70 o
  -2   2  19       19.37        9.68      4.09 o
  -1   2  19        8.20       12.35      4.24 o
   0   2  19        0.85       -4.63      4.63 o
   1   2  19        8.10        7.03      3.92 o
   2   2  19       19.97       17.09      4.68 o
   3   2  19       16.16       18.48      4.78 o
  -3   3  19        3.43        2.52      3.51 o
  -2   3  19        7.63        3.76      3.73 o
  -1   3  19       15.39       15.66      4.53 o
   0   3  19       29.22       33.30     10.85 o
   1   3  19       15.43       25.35      6.25 o
   2   3  19        7.57        4.28      3.66 o
   3   3  19        3.29       -1.83      6.49 o
  -3   4  19        4.55        4.22      3.59 o
  -2   4  19        6.10        2.77      4.81 o
  -1   4  19       10.95        6.86      5.20 o
   0   4  19       43.42       56.63     17.17 o
   1   4  19       10.78        0.27      3.71 o
   2   4  19        6.25        2.15      3.53 o
   3   4  19        4.69       -2.09     17.10 o
  -3   5  19       25.28       19.58      4.88 o
  -2   5  19        3.38        1.51      9.30 o
  -1   5  19        9.10        8.05      3.88 o
   0   5  19       18.57       31.55      8.46 o
   1   5  19        9.20        4.66      4.87 o
   2   5  19        3.38       -3.32      3.32 o
   3   5  19       25.63       24.84      6.16 o
  -3   6  19        4.48        0.93      5.84 o
  -2   6  19       17.10       19.34      4.88 o
  -1   6  19       13.65        9.98      4.32 o
   0   6  19       12.77       12.74      5.91 o
   1   6  19       14.03       20.71      4.93 o
   2   6  19       16.99       22.05      8.03 o
   3   6  19        4.50       -9.17      9.17 o
  -3   7  19        6.90        8.69      7.30 o
  -2   7  19        3.71        3.40      6.59 o
  -1   7  19        9.27        5.07      4.23 o
   0   7  19        2.94       -3.19     12.39 o
   1   7  19        9.13        8.03      4.33 o
   2   7  19        3.65        0.49      5.32 o
   3   7  19        6.85       -5.62      9.83 o
  -2   8  19        4.44       -1.70      4.20 o
  -1   8  19        3.25        2.63      4.22 o
   0   8  19        0.09       -4.93      5.20 o
   1   8  19        3.13       -0.15      4.24 o
   2   8  19        4.44       -2.01      5.64 o
  -2   9  19        1.10        0.04      5.76 o
  -1   9  19        7.17        2.39      3.96 o
   0   9  19        2.29        7.09      7.44 o
   1   9  19        7.16        2.43      4.46 o
   2   9  19        1.12       -2.93      5.91 o
  -1  10  19        1.99       -3.00      6.38 o
   0  10  19       21.13       18.46      8.82 o
   1  10  19        1.96        1.46      4.75 o
   0  11  19        2.00        0.94      6.72 o
   0   0  20       33.16       22.86     10.18 o
   1   0  20       22.30       31.72      5.68 o
   2   0  20        6.42        8.76      4.34 o
   3   0  20        2.59       -4.19      5.47 o
  -3   1  20        8.91       15.56      7.11 o
  -2   1  20       10.32        7.91      4.32 o
  -1   1  20        9.12        7.70      4.47 o
   0   1  20       33.47       31.14      7.99 o
   1   1  20        9.20        4.96      5.51 o
   2   1  20       10.65        9.51      6.05 o
   3   1  20        8.93       -3.85     16.83 o
  -3   2  20        9.01       20.39      7.82 o
  -2   2  20        6.83       -2.76      3.33 o
  -1   2  20       23.45       25.36      5.49 o
   0   2  20        3.09       -5.03      5.03 o
   1   2  20       23.34       26.94      9.87 o
   2   2  20        6.70        5.27      5.64 o
   3   2  20        9.02        1.74      8.16 o
  -3   3  20        2.25        7.52      6.49 o
  -2   3  20       15.71       10.50      9.42 o
  -1   3  20        1.09       -2.96      3.51 o
   0   3  20       14.24        9.17     12.22 o
   1   3  20        1.17        3.67      3.99 o
   2   3  20       15.31        5.99      4.31 o
   3   3  20        2.25       -2.37      5.28 o
  -3   4  20        2.56       -3.14      8.40 o
  -2   4  20        7.87       11.38      4.50 o
  -1   4  20       12.50        9.91      6.59 o
   0   4  20        6.60        1.20      5.55 o
   1   4  20       12.61       17.60      5.04 o
   2   4  20        8.04        9.35      4.24 o
   3   4  20        2.39        7.30     12.12 o
  -2   5  20        1.92       -1.26      8.07 o
  -1   5  20        0.60       -2.38      3.67 o
   0   5  20        0.48       -0.10      5.79 o
   1   5  20        0.53       -3.36      3.36 o
   2   5  20        1.85       -5.88      5.88 o
  -2   6  20        1.13       -0.18      4.04 o
  -1   6  20        4.49        5.44      4.03 o
   0   6  20        9.09        0.02      5.79 o
   1   6  20        4.46        1.79      6.63 o
   2   6  20        1.17       -3.51      5.58 o
  -2   7  20        6.17        6.53      5.93 o
  -1   7  20        0.14        5.65      4.10 o
   0   7  20        1.49       -4.95      4.95 o
   1   7  20        0.18       -3.36      3.74 o
   2   7  20        6.28        1.74      7.06 o
  -1   8  20        4.95        3.83      4.44 o
   0   8  20       13.69       10.01      6.81 o
   1   8  20        4.93       -2.14      6.89 o
  -1   9  20        5.70        3.80      7.49 o
   0   9  20        1.32        5.11      7.19 o
   1   9  20        5.80        4.91      6.67 o
   1   0  21        4.17        0.78      4.22 o
   2   0  21        2.72        1.25      4.31 o
  -2   1  21        0.82        0.60      3.83 o
  -1   1  21        5.87       -0.26      5.40 o
   0   1  21        4.89        3.36      6.10 o
   1   1  21        6.00        1.46      4.98 o
   2   1  21        0.78       -3.45      3.45 o
  -2   2  21        1.26        5.58      4.15 o
  -1   2  21        6.47        2.54      4.18 o
   0   2  21        1.12       -4.94      5.58 o
   1   2  21        6.62       -0.78      4.22 o
   2   2  21        1.22        0.10      5.34 o
  -2   3  21       18.21       22.55      5.40 o
  -1   3  21        4.01       -5.01      5.01 o
   0   3  21        1.34        0.88      5.70 o
   1   3  21        4.00        4.26      4.34 o
   2   3  21       18.31       19.77      6.38 o
  -2   4  21        0.03        0.87      5.54 o
  -1   4  21        0.29       -2.06      3.95 o
   0   4  21       12.77        6.43      6.53 o
   1   4  21        0.32       -3.39      3.75 o
   2   4  21        0.03       -3.75      3.75 o
  -2   5  21        2.35       -5.57      5.57 o
  -1   5  21        5.53        1.72      4.38 o
   0   5  21        2.98       -4.72      5.20 o
   1   5  21        5.59       -2.21      5.41 o
   2   5  21        2.25       -5.50      5.50 o
  -1   6  21       15.06       10.29      4.92 o
   0   6  21        0.13       -3.58      5.77 o
   1   6  21       15.09        7.76      4.54 o
  -1   7  21        4.20        6.59      7.46 o
   0   7  21        0.18       -3.42      5.78 o
   0   0  22        0.22        2.92      9.20 o
   1   0  22        3.67        1.95      4.29 o
  -1   1  22        0.48       -3.98      3.98 o
   0   1  22        1.76       -1.43      5.93 o
   1   1  22        0.46       -5.35      5.35 o
  -1   2  22        2.49       -3.32      4.35 o
   0   2  22        3.67       -1.62      5.93 o
   1   2  22        2.39        1.70      4.35 o
  -1   3  22        0.03       -5.33      5.33 o
   0   3  22        0.89       -3.87      5.55 o
   1   3  22        0.04       -3.78      3.78 o
   0   4  22        3.36       -4.55      4.55 o
 
